# Supplementary material for: Deacetyl tenuazonic acid p-toluene­sulfonyl­hydrazone
Source: Acta Crystallogr Sect E Struct Rep Online. 2009 Nov 21;65(Pt 12):o3136. doi: 10.1107/S1600536809048958 (PMC2972091; doi:10.1107/S1600536809048958)
Supplement: Supplementary file 1 [file e-65-o3136-sup1.cif]

##############################################################################
###                                                                        ###
###        Electronic paper (Acta Crystallographica Section E)             ###
###                                                                        ###
##############################################################################
#                                                                            #
# This CIF contains the data in a paper accepted for publication in Acta     #
# Crystallographica Section E. It conforms to the requirements of Notes      #
# for Authors for Section E, and has been peer reviewed under the auspices   #
# of the IUCr Commission on Journals.                                        #
#                                                                            #
# Full details of the Crystallographic Information File format               #
# are given in the paper "The Crystallographic Information File (CIF):       #
# a New Standard Archive File for Crystallography" by S. R. Hall, F. H.      #
# Allen and I. D. Brown [Acta Cryst. (1991), A47, 655-685].                  #
#                                                                            #
# The current version of the core CIF dictionary is obtainable from          #
# ftp://ftp.iucr.org/pub/cif_core.dic. The current version number is 2.4.    #
#                                                                            #
# Software is freely available for graphical display of the structure(s) in  #
# this CIF.  For information consult the CIF home page http://www.iucr.org/  #
# cif/home.html                                                              #
#                                                                            #
# This file may be used for bona fide research purposes within the           #
# scientific community so long as proper attribution is given to the journal # 
# article from which it was obtained.                                        #
#                                                                            #
##############################################################################
                                             
data_I
_audit_creation_method     SHELXL-97
_chemical_name_systematic
;
4-methyl-<i>N</i>'-[(3<i>E</i>)-2-(1-methylpropyl)-5-oxopyrrolidin-3-
ylidene]benzenesulfonohydrazide
;
_chemical_name_common
;
deacetyl tenuazonic acid <i>p</i>-toluenesulfonylhydrazone
;
_chemical_formula_moiety     'C15 H21 N3 O3 S'
_chemical_formula_sum     'C15 H21 N3 O3 S'
_chemical_formula_iupac     'C15 H21 N3 O3 S'
_chemical_formula_weight     323.41
_chemical_melting_point     ?
_symmetry_cell_setting     orthorhombic
_symmetry_space_group_name_H-M     'P 21 21 21'
_symmetry_space_group_name_hall     'P 2ac 2ab'
loop_
    _symmetry_equiv_pos_as_xyz
    'x, y, z'
    '-x+1/2, -y, z+1/2'
    '-x, y+1/2, -z+1/2'
    'x+1/2, -y+1/2, -z'
_cell_length_a     5.1286(16)
_cell_length_b     8.285(3)
_cell_length_c     38.430(12)
_cell_angle_alpha     90.00
_cell_angle_beta     90.00
_cell_angle_gamma     90.00
_cell_volume     1633.0(9)
_cell_formula_units_Z     4
_cell_measurement_reflns_used     122
_cell_measurement_theta_min     4
_cell_measurement_theta_max     23
_cell_measurement_temperature     294(2)
_exptl_crystal_description     'needle'
_exptl_crystal_colour     'colourless'
_exptl_crystal_size_max     0.14
_exptl_crystal_size_mid     0.12
_exptl_crystal_size_min     0.02
_exptl_crystal_density_diffrn     1.315
_exptl_crystal_density_meas     ?
_exptl_crystal_density_method     'not measured'
_exptl_crystal_F_000     688
_exptl_absorpt_coefficient_mu     0.214
_exptl_absorpt_correction_type     'psi-scan'
_exptl_absorpt_process_details     '(SHELXTL; Bruker, 2001)'
_exptl_absorpt_correction_T_min     0.970
_exptl_absorpt_correction_T_max     0.995
_exptl_special_details
;
;
_diffrn_ambient_temperature     294(2)
_diffrn_radiation_type     MoK\a
_diffrn_radiation_wavelength     0.71073
_diffrn_radiation_source     'fine-focus sealed tube'
_diffrn_radiation_monochromator     graphite
_diffrn_measurement_device_type     'Bruker APEX CCD area-detector'
_diffrn_measurement_method     \w/2\q
_diffrn_detector_area_resol_mean     ?
_diffrn_reflns_number     13112
_diffrn_reflns_av_R_equivalents     0.1018
_diffrn_reflns_av_sigmaI/netI     0.1343
_diffrn_reflns_theta_min     2.12
_diffrn_reflns_theta_max     31.10
_diffrn_reflns_theta_full     31.10
_diffrn_measured_fraction_theta_max     0.977
_diffrn_measured_fraction_theta_full     0.927
_diffrn_reflns_limit_h_min     -7
_diffrn_reflns_limit_h_max     7
_diffrn_reflns_limit_k_min     -12
_diffrn_reflns_limit_k_max     12
_diffrn_reflns_limit_l_min     -55
_diffrn_reflns_limit_l_max     55
_diffrn_standards_number     0
_diffrn_standards_interval_count     ?
_diffrn_standards_interval_time     ?
_diffrn_standards_decay_%     ?
_refine_special_details
;
Refinement of <i>F</i>^2^ against ALL reflections. The weighted <i>R</i>-factor
<i>wR</i> and goodness of fit <i>S</i> are based on <i>F</i>^2^, conventional
<i>R</i>-factors <i>R</i> are based on <i>F</i>, with <i>F</i> set to zero for
negative <i>F</i>^2^. The threshold expression of <i>F</i>^2^ >
\s(<i>F</i>^2^) is used only for calculating <i>R</i>-factors(gt) <i>etc</i>.
and is not relevant to the choice of reflections for refinement.
<i>R</i>-factors based on <i>F</i>^2^ are statistically about twice as large
as those based on <i>F</i>, and <i>R</i>- factors based on ALL data will be
even larger.
;
_reflns_number_total     4755
_reflns_number_gt     2233
_reflns_threshold_expression     I>2\s(I)
_refine_ls_structure_factor_coef     Fsqd
_refine_ls_matrix_type     full
_refine_ls_R_factor_all     0.1158
_refine_ls_R_factor_gt     0.0453
_refine_ls_wR_factor_gt     0.0828
_refine_ls_wR_factor_ref     0.0966
_refine_ls_goodness_of_fit_ref     0.771
_refine_ls_restrained_S_all     0.771
_refine_ls_number_reflns     4755
_refine_ls_number_parameters     196
_refine_ls_number_restraints     0
_refine_ls_hydrogen_treatment     constr
_refine_ls_weighting_scheme     calc
_refine_ls_weighting_details
                 'calc w=1/[\s^2^(Fo^2^)+(0.0333P)^2^] where P=(Fo^2^+2Fc^2^)/3'
_atom_sites_solution_hydrogens     geom
_atom_sites_solution_primary     direct
_atom_sites_solution_secondary     difmap
_refine_ls_shift/su_max     0.008
_refine_ls_shift/su_mean     0.000
_refine_diff_density_max     0.209
_refine_diff_density_min     -0.285
_refine_ls_extinction_method     none
_refine_ls_extinction_coef     ?
_refine_ls_abs_structure_details     'Flack (1983), 1905 Friedel pairs'
_refine_ls_abs_structure_Flack     -0.11(10)
loop_
    _atom_type_symbol
    _atom_type_description
    _atom_type_scat_dispersion_real
    _atom_type_scat_dispersion_imag
    _atom_type_scat_source
    'C' 'C' 0.0033 0.0016
                         'International Tables Vol C Tables 4.2.6.8 and 6.1.1.4'
    'H' 'H' 0.0000 0.0000
                         'International Tables Vol C Tables 4.2.6.8 and 6.1.1.4'
    'N' 'N' 0.0061 0.0033
                         'International Tables Vol C Tables 4.2.6.8 and 6.1.1.4'
    'O' 'O' 0.0106 0.0060
                         'International Tables Vol C Tables 4.2.6.8 and 6.1.1.4'
    'S' 'S' 0.1246 0.1234
                         'International Tables Vol C Tables 4.2.6.8 and 6.1.1.4'
_computing_data_collection     'SMART (Bruker, 2001)'
_computing_cell_refinement     'SAINT (Bruker, 2001)'
_computing_data_reduction     'SAINT (Bruker, 2001)'
_computing_structure_solution     'SHELXS97 (Sheldrick, 2008)'
_computing_structure_refinement     'SHELXL97 (Sheldrick, 2008)'
_computing_molecular_graphics
              'SHELXTL (Sheldrick, 2008) and ORTEPIII (Burnett & Johnson, 1996)'
_computing_publication_material     'SHELXTL (Sheldrick, 2008)'
loop_
    _atom_site_type_symbol
    _atom_site_label
    _atom_site_fract_x
    _atom_site_fract_y
    _atom_site_fract_z
    _atom_site_U_iso_or_equiv
    _atom_site_adp_type
    _atom_site_calc_flag
    _atom_site_refinement_flags
    _atom_site_occupancy
    _atom_site_disorder_assembly
    _atom_site_disorder_group
    S S1 0.74721(13) 0.49291(7) 0.097917(14) 0.04011(15) Uani d . 1 . .
    O O1 -0.0629(4) 0.3828(2) 0.23977(4) 0.0606(5) Uani d . 1 . .
    O O2 0.6752(4) 0.63657(18) 0.08020(4) 0.0527(5) Uani d . 1 . .
    O O3 1.0099(3) 0.4666(2) 0.10814(4) 0.0519(5) Uani d . 1 . .
    N N1 0.5727(4) 0.4954(2) 0.13411(4) 0.0390(4) Uani d . 1 . .
    H H1 0.3769 0.5132 0.1302 0.047 Uiso d R 1 . .
    N N2 0.6024(4) 0.3487(2) 0.15275(5) 0.0383(5) Uani d . 1 . .
    N N3 0.2395(4) 0.1958(2) 0.22262(5) 0.0448(5) Uani d . 1 . .
    H H3 0.1936 0.1221 0.2371 0.054 Uiso calc R 1 . .
    C C1 0.4445(5) 0.3286(3) 0.17784(6) 0.0347(5) Uani d . 1 . .
    C C2 0.2331(6) 0.4344(3) 0.19185(6) 0.0462(6) Uani d . 1 . .
    H H2A 0.3038 0.5354 0.2005 0.055 Uiso calc R 1 . .
    H H2B 0.1039 0.4574 0.1741 0.055 Uiso calc R 1 . .
    C C3 0.1172(5) 0.3376(3) 0.22082(6) 0.0445(6) Uani d . 1 . .
    C C4 0.4556(5) 0.1730(3) 0.19850(6) 0.0364(6) Uani d . 1 . .
    H H4 0.6190 0.1700 0.2117 0.044 Uiso calc R 1 . .
    C C5 0.4380(4) 0.0220(3) 0.17583(5) 0.0366(5) Uani d . 1 . .
    H H5 0.5686 0.0339 0.1574 0.044 Uiso calc R 1 . .
    C C6 0.1756(4) 0.0098(3) 0.15812(6) 0.0542(7) Uani d . 1 . .
    H H6A 0.1396 0.1114 0.1465 0.065 Uiso calc R 1 . .
    H H6B 0.0428 -0.0054 0.1758 0.065 Uiso calc R 1 . .
    C C7 0.1531(6) -0.1253(4) 0.13175(7) 0.0741(10) Uani d . 1 . .
    H H7A 0.2885 -0.1145 0.1147 0.111 Uiso calc R 1 . .
    H H7B -0.0139 -0.1197 0.1205 0.111 Uiso calc R 1 . .
    H H7C 0.1703 -0.2274 0.1433 0.111 Uiso calc R 1 . .
    C C8 0.5103(4) -0.1307(2) 0.19639(5) 0.0529(8) Uani d . 1 . .
    H H8A 0.6778 -0.1162 0.2071 0.079 Uiso calc R 1 . .
    H H8B 0.5166 -0.2214 0.1809 0.079 Uiso calc R 1 . .
    H H8C 0.3816 -0.1498 0.2141 0.079 Uiso calc R 1 . .
    C C9 0.6413(3) 0.32472(18) 0.07366(4) 0.0374(6) Uani d R 1 . .
    C C10 0.7575(3) 0.17800(18) 0.07827(4) 0.0494(6) Uani d R 1 . .
    H H10 0.8985 0.1674 0.0933 0.059 Uiso calc R 1 . .
    C C11 0.6641(6) 0.0458(3) 0.06047(7) 0.0565(8) Uani d . 1 . .
    H H11 0.7440 -0.0539 0.0637 0.068 Uiso calc R 1 . .
    C C12 0.4556(6) 0.0576(3) 0.03813(7) 0.0529(7) Uani d . 1 . .
    C C13 0.3442(6) 0.2071(4) 0.03385(7) 0.0593(8) Uani d . 1 . .
    H H13 0.2038 0.2183 0.0187 0.071 Uiso calc R 1 . .
    C C14 0.4359(5) 0.3420(3) 0.05156(6) 0.0488(7) Uani d . 1 . .
    H H14 0.3583 0.4424 0.0483 0.059 Uiso calc R 1 . .
    C C15 0.3523(7) -0.0880(4) 0.01904(8) 0.0868(11) Uani d . 1 . .
    H H15A 0.4174 -0.0880 -0.0044 0.130 Uiso calc R 1 . .
    H H15B 0.1652 -0.0843 0.0186 0.130 Uiso calc R 1 . .
    H H15C 0.4083 -0.1844 0.0307 0.130 Uiso calc R 1 . .
loop_
    _atom_site_aniso_label
    _atom_site_aniso_U_11
    _atom_site_aniso_U_22
    _atom_site_aniso_U_33
    _atom_site_aniso_U_12
    _atom_site_aniso_U_13
    _atom_site_aniso_U_23
    S1 0.0445(3) 0.0340(3) 0.0418(3) -0.0070(4) 0.0058(3) 0.0019(3)
    O1 0.0621(12) 0.0658(13) 0.0540(11) -0.0020(10) 0.0229(11) -0.0140(9)
    O2 0.0702(14) 0.0343(10) 0.0538(10) -0.0042(9) 0.0046(10) 0.0118(8)
    O3 0.0363(9) 0.0603(12) 0.0590(10) -0.0088(9) 0.0040(8) -0.0056(9)
    N1 0.0412(10) 0.0320(10) 0.0438(10) -0.0030(11) 0.0070(9) 0.0008(10)
    N2 0.0399(11) 0.0344(11) 0.0405(11) -0.0056(9) 0.0043(11) 0.0034(9)
    N3 0.0547(13) 0.0410(12) 0.0387(11) -0.0104(13) 0.0126(12) 0.0005(9)
    C1 0.0347(13) 0.0331(13) 0.0364(13) -0.0067(11) -0.0005(12) -0.0063(11)
    C2 0.0526(16) 0.0364(13) 0.0497(14) -0.0069(14) 0.0110(14) -0.0034(10)
    C3 0.0502(16) 0.0458(17) 0.0375(14) -0.0101(14) 0.0051(13) -0.0131(12)
    C4 0.0351(14) 0.0401(14) 0.0339(13) -0.0102(12) 0.0025(11) 0.0021(11)
    C5 0.0367(13) 0.0353(14) 0.0378(12) 0.0002(12) 0.0025(10) 0.0004(11)
    C6 0.0496(16) 0.0443(15) 0.0685(17) 0.0041(14) -0.0143(13) -0.0161(15)
    C7 0.088(3) 0.0531(19) 0.082(2) 0.0056(17) -0.0259(19) -0.0128(16)
    C8 0.061(2) 0.0438(17) 0.0543(17) -0.0015(14) 0.0013(14) 0.0120(13)
    C9 0.0390(15) 0.0374(14) 0.0357(14) -0.0051(12) 0.0044(12) 0.0051(11)
    C10 0.0548(16) 0.0423(14) 0.0511(15) 0.0011(17) -0.0117(15) 0.0008(12)
    C11 0.071(2) 0.0400(17) 0.0582(17) 0.0025(13) -0.0077(15) 0.0011(12)
    C12 0.0618(19) 0.0510(18) 0.0460(16) -0.0095(15) -0.0003(15) -0.0076(13)
    C13 0.0557(19) 0.071(2) 0.0515(17) 0.0002(16) -0.0091(15) -0.0086(15)
    C14 0.0549(17) 0.0453(16) 0.0462(15) 0.0059(14) -0.0019(14) -0.0006(12)
    C15 0.104(3) 0.068(2) 0.089(2) -0.014(2) -0.015(2) -0.0270(18)
_geom_special_details
;
All e.s.d.'s (except the e.s.d. in the dihedral angle between two l.s. planes)
are estimated using the full covariance matrix. The cell e.s.d.'s are taken
into account individually in the estimation of e.s.d.'s in distances, angles
and torsion angles; correlations between e.s.d.'s in cell parameters are only
used when they are defined by crystal symmetry. An approximate (isotropic)
treatment of cell e.s.d.'s is used for estimating e.s.d.'s involving l.s.
planes.
;
loop_
    _geom_bond_atom_site_label_1
    _geom_bond_atom_site_label_2
    _geom_bond_site_symmetry_2
    _geom_bond_distance
    _geom_bond_publ_flag
    S1 O3 . 1.4200(17) ?
    S1 O2 . 1.4201(16) ?
    S1 N1 . 1.6542(18) ?
    S1 C9 . 1.7624(18) ?
    O1 C3 . 1.235(3) ?
    N1 N2 . 1.419(2) ?
    N1 H1 . 1.0263 ?
    N2 C1 . 1.270(3) ?
    N3 C3 . 1.333(3) ?
    N3 C4 . 1.457(3) ?
    N3 H3 . 0.8600 ?
    C1 C2 . 1.494(3) ?
    C1 C4 . 1.515(3) ?
    C2 C3 . 1.495(3) ?
    C2 H2A . 0.9700 ?
    C2 H2B . 0.9700 ?
    C4 C5 . 1.527(3) ?
    C4 H4 . 0.9800 ?
    C5 C6 . 1.511(3) ?
    C5 C8 . 1.537(3) ?
    C5 H5 . 0.9800 ?
    C6 C7 . 1.515(3) ?
    C6 H6A . 0.9700 ?
    C6 H6B . 0.9700 ?
    C7 H7A . 0.9600 ?
    C7 H7B . 0.9600 ?
    C7 H7C . 0.9600 ?
    C8 H8A . 0.9600 ?
    C8 H8B . 0.9600 ?
    C8 H8C . 0.9600 ?
    C9 C10 . 1.3653 ?
    C9 C14 . 1.361(3) ?
    C10 C11 . 1.377(3) ?
    C10 H10 . 0.9300 ?
    C11 C12 . 1.375(4) ?
    C11 H11 . 0.9300 ?
    C12 C13 . 1.374(4) ?
    C12 C15 . 1.508(4) ?
    C13 C14 . 1.391(3) ?
    C13 H13 . 0.9300 ?
    C14 H14 . 0.9300 ?
    C15 H15A . 0.9600 ?
    C15 H15B . 0.9600 ?
    C15 H15C . 0.9600 ?
loop_
    _geom_angle_atom_site_label_1
    _geom_angle_atom_site_label_2
    _geom_angle_atom_site_label_3
    _geom_angle_site_symmetry_1
    _geom_angle_site_symmetry_3
    _geom_angle
    _geom_angle_publ_flag
    O3 S1 O2 . . 120.52(11) ?
    O3 S1 N1 . . 106.41(10) ?
    O2 S1 N1 . . 104.60(10) ?
    O3 S1 C9 . . 108.51(10) ?
    O2 S1 C9 . . 109.21(9) ?
    N1 S1 C9 . . 106.72(9) ?
    N2 N1 S1 . . 110.85(14) ?
    N2 N1 H1 . . 107.6 ?
    S1 N1 H1 . . 114.1 ?
    C1 N2 N1 . . 115.28(18) ?
    C3 N3 C4 . . 116.02(19) ?
    C3 N3 H3 . . 122.0 ?
    C4 N3 H3 . . 122.0 ?
    N2 C1 C2 . . 131.2(2) ?
    N2 C1 C4 . . 119.1(2) ?
    C2 C1 C4 . . 109.71(19) ?
    C3 C2 C1 . . 104.0(2) ?
    C3 C2 H2A . . 111.0 ?
    C1 C2 H2A . . 111.0 ?
    C3 C2 H2B . . 111.0 ?
    C1 C2 H2B . . 111.0 ?
    H2A C2 H2B . . 109.0 ?
    O1 C3 N3 . . 126.1(2) ?
    O1 C3 C2 . . 125.0(2) ?
    N3 C3 C2 . . 108.9(2) ?
    N3 C4 C1 . . 101.24(19) ?
    N3 C4 C5 . . 115.09(18) ?
    C1 C4 C5 . . 113.32(18) ?
    N3 C4 H4 . . 109.0 ?
    C1 C4 H4 . . 109.0 ?
    C5 C4 H4 . . 109.0 ?
    C6 C5 C4 . . 111.3(2) ?
    C6 C5 C8 . . 113.0(2) ?
    C4 C5 C8 . . 111.52(17) ?
    C6 C5 H5 . . 106.8 ?
    C4 C5 H5 . . 106.8 ?
    C8 C5 H5 . . 106.8 ?
    C5 C6 C7 . . 114.8(2) ?
    C5 C6 H6A . . 108.6 ?
    C7 C6 H6A . . 108.6 ?
    C5 C6 H6B . . 108.6 ?
    C7 C6 H6B . . 108.6 ?
    H6A C6 H6B . . 107.6 ?
    C6 C7 H7A . . 109.5 ?
    C6 C7 H7B . . 109.5 ?
    H7A C7 H7B . . 109.5 ?
    C6 C7 H7C . . 109.5 ?
    H7A C7 H7C . . 109.5 ?
    H7B C7 H7C . . 109.5 ?
    C5 C8 H8A . . 109.5 ?
    C5 C8 H8B . . 109.5 ?
    H8A C8 H8B . . 109.5 ?
    C5 C8 H8C . . 109.5 ?
    H8A C8 H8C . . 109.5 ?
    H8B C8 H8C . . 109.5 ?
    C10 C9 C14 . . 120.84(13) ?
    C10 C9 S1 . . 120.06(6) ?
    C14 C9 S1 . . 119.04(15) ?
    C9 C10 C11 . . 119.48(14) ?
    C9 C10 H10 . . 120.3 ?
    C11 C10 H10 . . 120.3 ?
    C12 C11 C10 . . 121.6(2) ?
    C12 C11 H11 . . 119.2 ?
    C10 C11 H11 . . 119.2 ?
    C11 C12 C13 . . 117.5(2) ?
    C11 C12 C15 . . 121.4(3) ?
    C13 C12 C15 . . 121.1(3) ?
    C12 C13 C14 . . 121.7(3) ?
    C12 C13 H13 . . 119.2 ?
    C14 C13 H13 . . 119.2 ?
    C9 C14 C13 . . 118.8(2) ?
    C9 C14 H14 . . 120.6 ?
    C13 C14 H14 . . 120.6 ?
    C12 C15 H15A . . 109.5 ?
    C12 C15 H15B . . 109.5 ?
    H15A C15 H15B . . 109.5 ?
    C12 C15 H15C . . 109.5 ?
    H15A C15 H15C . . 109.5 ?
    H15B C15 H15C . . 109.5 ?
loop_
    _geom_torsion_atom_site_label_1
    _geom_torsion_atom_site_label_2
    _geom_torsion_atom_site_label_3
    _geom_torsion_atom_site_label_4
    _geom_torsion_site_symmetry_1
    _geom_torsion_site_symmetry_2
    _geom_torsion_site_symmetry_3
    _geom_torsion_site_symmetry_4
    _geom_torsion
    _geom_torsion_publ_flag
    O3 S1 N1 N2 . . . . -58.11(17) ?
    O2 S1 N1 N2 . . . . 173.28(14) ?
    C9 S1 N1 N2 . . . . 57.61(15) ?
    S1 N1 N2 C1 . . . . -169.08(16) ?
    N1 N2 C1 C2 . . . . -1.3(4) ?
    N1 N2 C1 C4 . . . . 177.98(18) ?
    N2 C1 C2 C3 . . . . 178.5(2) ?
    C4 C1 C2 C3 . . . . -0.8(2) ?
    C4 N3 C3 O1 . . . . -177.0(2) ?
    C4 N3 C3 C2 . . . . 3.1(3) ?
    C1 C2 C3 O1 . . . . 178.9(2) ?
    C1 C2 C3 N3 . . . . -1.3(3) ?
    C3 N3 C4 C1 . . . . -3.4(2) ?
    C3 N3 C4 C5 . . . . -126.0(2) ?
    N2 C1 C4 N3 . . . . -177.1(2) ?
    C2 C1 C4 N3 . . . . 2.3(2) ?
    N2 C1 C4 C5 . . . . -53.3(3) ?
    C2 C1 C4 C5 . . . . 126.1(2) ?
    N3 C4 C5 C6 . . . . 50.5(3) ?
    C1 C4 C5 C6 . . . . -65.4(3) ?
    N3 C4 C5 C8 . . . . -76.8(2) ?
    C1 C4 C5 C8 . . . . 167.36(18) ?
    C4 C5 C6 C7 . . . . 172.9(2) ?
    C8 C5 C6 C7 . . . . -60.6(3) ?
    O3 S1 C9 C10 . . . . 24.73(9) ?
    O2 S1 C9 C10 . . . . 157.88(8) ?
    N1 S1 C9 C10 . . . . -89.58(8) ?
    O3 S1 C9 C14 . . . . -158.08(16) ?
    O2 S1 C9 C14 . . . . -24.93(18) ?
    N1 S1 C9 C14 . . . . 87.61(17) ?
    C14 C9 C10 C11 . . . . -0.46(17) ?
    S1 C9 C10 C11 . . . . 176.68(18) ?
    C9 C10 C11 C12 . . . . -0.1(3) ?
    C10 C11 C12 C13 . . . . 0.6(4) ?
    C10 C11 C12 C15 . . . . -179.3(2) ?
    C11 C12 C13 C14 . . . . -0.5(4) ?
    C15 C12 C13 C14 . . . . 179.4(3) ?
    C10 C9 C14 C13 . . . . 0.5(3) ?
    S1 C9 C14 C13 . . . . -176.63(18) ?
    C12 C13 C14 C9 . . . . 0.0(4) ?
loop_
    _geom_hbond_atom_site_label_D
    _geom_hbond_atom_site_label_H
    _geom_hbond_atom_site_label_A
    _geom_hbond_site_symmetry_A
    _geom_hbond_distance_DH
    _geom_hbond_distance_HA
    _geom_hbond_distance_DA
    _geom_hbond_angle_DHA
    N3 H3 O1 3_545 0.86 2.27 3.104(3) 162.4
    N1 H1 O3 1_455 1.03 2.10 3.063(3) 155.5
data_global
_journal_date_recd_electronic     2009-11-06
_journal_date_accepted     2009-11-17
_journal_name_full     'Acta Crystallographica, Section E'
_journal_year     2009
_journal_volume     65
_journal_issue     12
_journal_page_first     o3136
_journal_page_last     o3136
_journal_paper_category     QO
_journal_coeditor_code     SJ2674
_publ_contact_author_name     'David Siegel'
_publ_contact_author_address
;
BAM Federal Institute for Materials Research and Testing
Abteilung Analytische Chemie; Referenzmaterialien
Richard-Willst\"atter-Strasse 11
D-12489 Berlin-Adlershof
Germany
;
_publ_contact_author_email     'david.siegel@bam.de'
_publ_contact_author_fax     '+49 30 8105 1127'
_publ_contact_author_phone     '+49 30 8105  5889'
_publ_section_title
;
Deacetyl tenuazonic acid <i>p</i>-toluenesulfonylhydrazone
;
loop_
    _publ_author_name
    _publ_author_footnote
    _publ_author_address
    'Siegel, David' .
;
BAM Federal Institute for Materials Research and Testing
Abteilung Analytische Chemie; Referenzmaterialien
Richard-Willst\"atter-Strasse 11
D-12489 Berlin-Adlershof
Germany
;
    'Blaske, Franziska' .
;
BAM Federal Institute for Materials Research and Testing
Abteilung Analytische Chemie; Referenzmaterialien
Richard-Willst\"atter-Strasse 11
D-12489 Berlin-Adlershof
Germany
;
    'Koch, Matthias' .
;
BAM Federal Institute for Materials Research and Testing
Abteilung Analytische Chemie; Referenzmaterialien
Richard-Willst\"atter-Strasse 11
D-12489 Berlin-Adlershof
Germany
;
    'Emmerling, Franziska' .
;
BAM Federal Institute for Materials Research and Testing
Abteilung Analytische Chemie; Referenzmaterialien
Richard-Willst\"atter-Strasse 11
D-12489 Berlin-Adlershof
Germany
;
    'Nehls, Irene' .
;
BAM Federal Institute for Materials Research and Testing
Abteilung Analytische Chemie; Referenzmaterialien
Richard-Willst\"atter-Strasse 11
D-12489 Berlin-Adlershof
Germany
;
