# Supplementary material for: Deacetyl tenuazonic acid p-toluene­sulfonyl­hydrazone
Source: Acta Crystallogr Sect E Struct Rep Online. 2009 Nov 21;65(Pt 12):o3136. doi: 10.1107/S1600536809048958 (PMC2972091; doi:10.1107/S1600536809048958)
Supplement: Supplementary file 2 [file e-65-o3136-Isup2.hkl]

# 
# h,k,l, Fc-squared, Fo-squared, sigma(Fo-squared) and status flag 
# 
data_I
_shelx_title ' fe197 in P2(1)2(1)2(1)' 
_shelx_refln_list_code          4 
_shelx_F_calc_maximum      149.78 
_exptl_crystal_F_000       688.00 
_reflns_d_resolution_high  0.6879 
 
loop_ 
 _symmetry_equiv_pos_as_xyz 
 'x, y, z' 
 '-x+1/2, -y, z+1/2' 
 '-x, y+1/2, -z+1/2' 
 'x+1/2, -y+1/2, -z' 
 
_cell_length_a     5.1286 
_cell_length_b     8.2854 
_cell_length_c    38.4302 
_cell_angle_alpha  90.000 
_cell_angle_beta   90.000 
_cell_angle_gamma  90.000 
 
_shelx_F_squared_multiplier     1.000 
 
loop_ 
 _refln_index_h 
 _refln_index_k 
 _refln_index_l 
 _refln_F_squared_calc 
 _refln_F_squared_meas 
 _refln_F_squared_sigma 
 _refln_observed_status 
   2   0   0       86.85       68.77     13.40 o 
   4   0   0      359.84      424.24     36.06 o 
   6   0   0      112.87      140.75     37.77 o 
   1   1   0    11032.95    10521.57    185.97 o 
   2   1   0      171.94      183.53     10.15 o 
   3   1   0        9.65        7.27      6.00 o 
   4   1   0      124.29      118.75     13.64 o 
   5   1   0      152.40      181.62     23.55 o 
   6   1   0       90.62      103.05     18.91 o 
   0   2   0     8346.58     8809.94    382.70 o 
   1   2   0      271.81      292.58     11.40 o 
   2   2   0       46.60       39.09      5.08 o 
   3   2   0       23.82       20.52      5.74 o 
   4   2   0      570.11      559.77     19.43 o 
   5   2   0       32.30       16.32     11.78 o 
   6   2   0       28.77       29.89     16.00 o 
   1   3   0       24.16       18.83      6.11 o 
   2   3   0        0.22        2.55      5.68 o 
   3   3   0      149.32      164.80     10.44 o 
   4   3   0       22.89       19.75     10.15 o 
   5   3   0      463.79      460.07     51.63 o 
   6   3   0        5.10       -1.14     18.56 o 
   0   4   0       24.17       42.17     10.55 o 
   1   4   0     1371.90     1542.41     43.02 o 
   2   4   0      762.05      755.20     24.62 o 
   3   4   0       63.26       58.79     11.60 o 
   4   4   0      413.19      429.83     24.53 o 
   5   4   0        7.51       -2.74     11.81 o 
   6   4   0       19.22       17.96     23.70 o 
   1   5   0     1114.53     1225.06     32.25 o 
   2   5   0       81.35       78.84     12.48 o 
   3   5   0      349.04      379.58     25.87 o 
   4   5   0        2.53       -8.68     10.50 o 
   5   5   0      105.53      141.85     24.70 o 
   6   5   0       42.68       30.67     24.21 o 
   0   6   0     5548.58     5052.45    119.80 o 
   1   6   0      244.10      236.28     19.61 o 
   2   6   0       39.39       50.99     12.21 o 
   3   6   0       81.04       77.25     15.32 o 
   4   6   0       45.44       56.44     21.01 o 
   5   6   0        3.64        1.24     15.48 o 
   6   6   0       52.92       50.15     30.05 o 
   1   7   0      875.58      848.90     58.70 o 
   2   7   0       39.98       35.57     13.88 o 
   3   7   0       95.29      101.32     23.45 o 
   4   7   0       62.67       39.66     16.47 o 
   5   7   0       38.41       46.47     25.42 o 
   0   8   0      130.36      168.54     36.49 o 
   1   8   0        6.70        8.94     12.51 o 
   2   8   0       15.32       18.95     14.08 o 
   3   8   0        0.00       -6.73     13.23 o 
   4   8   0       13.48        9.07     16.27 o 
   5   8   0       29.07        1.37     27.08 o 
   1   9   0      525.46      504.00     49.67 o 
   2   9   0        4.28        7.89     14.76 o 
   3   9   0       39.26       30.48     18.18 o 
   4   9   0        9.44        2.64     19.49 o 
   0  10   0       13.76       18.24     30.50 o 
   1  10   0       26.51       40.51     22.09 o 
   2  10   0      108.17       96.61     22.57 o 
   3  10   0        8.93       -0.90     19.69 o 
   1  11   0       51.75       88.27     28.46 o 
   2  11   0        7.06        4.13     32.28 o 
   1   0   1     3280.67     2945.28     39.59 o 
   2   0   1      501.66      530.81     19.04 o 
   3   0   1      103.41      121.39     23.02 o 
   4   0   1      253.62      260.99     20.91 o 
   5   0   1       41.16       35.41     11.77 o 
   6   0   1       12.68        5.02     16.13 o 
  -6   1   1        9.48        8.12     17.27 o 
  -5   1   1       87.74       71.86     12.76 o 
  -4   1   1       72.43       68.21     11.32 o 
  -3   1   1      438.73      424.56     17.35 o 
  -2   1   1      122.38      135.67      9.02 o 
  -1   1   1      733.51      696.40     19.65 o 
   0   1   1     6761.68     7154.79    218.85 o 
   1   1   1      733.77      693.52     12.06 o 
   2   1   1      122.98      136.14      9.59 o 
   3   1   1      438.32      416.69     17.31 o 
   4   1   1       72.04       57.65     11.44 o 
   5   1   1       87.59       77.01     14.15 o 
   6   1   1        9.42        9.34     14.51 o 
  -6   2   1       14.17        4.02     18.37 o 
  -5   2   1       29.75       29.16     12.51 o 
  -4   2   1       40.18       54.06      9.07 o 
  -3   2   1       38.71       49.59      8.97 o 
  -2   2   1     1347.13     1309.08     23.72 o 
  -1   2   1     1597.79     1719.16     42.35 o 
   0   2   1     6332.68     6474.64    175.60 o 
   1   2   1     1596.18     1646.50     17.61 o 
   2   2   1     1345.01     1313.58     24.97 o 
   3   2   1       39.31       52.31      7.24 o 
   4   2   1       39.76       52.58      9.10 o 
   5   2   1       29.42       17.96     11.79 o 
   6   2   1       14.17       15.71     15.74 o 
  -6   3   1       48.28       55.64     22.18 o 
  -5   3   1        0.17        3.91     11.18 o 
  -4   3   1      226.43      235.17     19.38 o 
  -3   3   1       34.63       37.20      6.47 o 
  -2   3   1      391.02      421.59     17.09 o 
  -1   3   1     1374.85     1591.86     43.04 o 
   0   3   1        0.12        7.42      5.05 o 
   1   3   1     1380.19     1478.53     76.28 o 
   2   3   1      390.69      388.19     16.99 o 
   3   3   1       34.42       33.84      6.31 o 
   4   3   1      224.65      225.78     19.37 o 
   5   3   1        0.16       -1.60     11.42 o 
   6   3   1       48.56       48.49     17.45 o 
  -6   4   1       11.59        6.01     20.12 o 
  -5   4   1      136.76      141.63     20.39 o 
  -4   4   1      295.52      318.48     21.36 o 
  -3   4   1        5.84        1.17      7.94 o 
  -2   4   1      393.88      409.54     19.09 o 
  -1   4   1       59.47       71.79      9.69 o 
   0   4   1      127.41      138.62     10.41 o 
   1   4   1       59.70       62.97      9.77 o 
   2   4   1      394.85      407.85     18.84 o 
   3   4   1        5.84        2.63      7.89 o 
   4   4   1      296.81      287.82     21.49 o 
   5   4   1      135.93      140.65     20.24 o 
   6   4   1       11.52       16.52     20.86 o 
   7   4   1        6.74       12.04     44.75 o 
  -6   5   1        8.80        5.13     23.23 o 
  -5   5   1        3.01       -6.11     13.32 o 
  -4   5   1      116.83      139.98     18.71 o 
  -3   5   1        9.70        9.57      9.16 o 
  -2   5   1      170.44      194.42     16.80 o 
  -1   5   1       39.60       47.99     10.11 o 
   0   5   1      376.11      355.45     18.18 o 
   1   5   1       38.49       36.38      9.73 o 
   2   5   1      173.11      193.66     16.94 o 
   3   5   1        9.23       10.89      9.60 o 
   4   5   1      115.23      113.33     17.64 o 
   5   5   1        3.16        4.76     13.78 o 
   6   5   1        8.94        4.29     21.52 o 
  -6   6   1       11.81        3.43     26.31 o 
  -5   6   1        5.75       10.10     20.02 o 
  -4   6   1       28.02       30.95     13.77 o 
  -3   6   1       26.32       23.87     12.42 o 
  -2   6   1      189.53      223.09     19.75 o 
  -1   6   1      625.15      636.56     28.13 o 
   0   6   1      386.09      388.43     27.72 o 
   1   6   1      630.82      618.14     32.02 o 
   2   6   1      188.06      201.85     19.27 o 
   3   6   1       25.15       22.75     11.69 o 
   4   6   1       27.64       41.31     14.78 o 
   5   6   1        5.45        9.29     15.23 o 
   6   6   1       11.82       -1.77     26.14 o 
  -5   7   1       28.65       14.21     22.82 o 
  -4   7   1       12.60        9.35     14.92 o 
  -3   7   1      176.00      151.50     20.87 o 
  -2   7   1       31.82       36.74     13.08 o 
  -1   7   1      293.81      309.37     22.54 o 
   0   7   1     1638.99     1483.86     51.68 o 
   1   7   1      290.54      306.88     23.78 o 
   2   7   1       33.00       30.20     12.82 o 
   3   7   1      175.35      159.85     21.12 o 
   4   7   1       12.01       11.45     14.47 o 
   5   7   1       28.37       40.14     25.45 o 
  -5   8   1        1.86       -4.59     26.04 o 
  -4   8   1        3.02        9.77     16.41 o 
  -3   8   1        3.13      -13.22     13.22 o 
  -2   8   1       44.68       39.64     16.01 o 
  -1   8   1        3.56        5.87     11.92 o 
   0   8   1       54.35       40.23     17.57 o 
   1   8   1        3.30        3.35     11.84 o 
   2   8   1       43.57       50.85     16.40 o 
   3   8   1        2.95       -6.45     13.85 o 
   4   8   1        3.05       -3.66     15.66 o 
   5   8   1        1.90      -19.94     24.39 o 
  -4   9   1        8.27        0.83     19.65 o 
  -3   9   1        9.11       -5.03     16.14 o 
  -2   9   1       22.80       23.17     15.83 o 
  -1   9   1       28.05       33.57     19.69 o 
   0   9   1        8.70        9.91     16.19 o 
   1   9   1       28.02       24.66     18.23 o 
   2   9   1       21.96       23.39     16.36 o 
   3   9   1        9.19       13.00     17.48 o 
   4   9   1        7.80       -7.04     18.62 o 
  -3  10   1        9.05       -1.91     19.98 o 
  -2  10   1        3.06       17.37     22.27 o 
  -1  10   1       14.36       34.87     21.53 o 
   0  10   1        0.04       -8.74     17.50 o 
   1  10   1       13.96       14.54     20.16 o 
   2  10   1        3.25       -2.05     16.98 o 
   3  10   1        8.81        4.59     19.75 o 
  -2  11   1        9.64        3.71     31.21 o 
  -1  11   1       12.89       30.21     24.94 o 
   0  11   1        0.04       29.36     23.63 o 
   1  11   1       12.50       11.46     23.55 o 
   2  11   1        9.78       12.54     36.20 o 
   1   0   2     1364.39     1301.82     20.17 o 
   2   0   2     1585.09     1577.02     31.35 o 
   3   0   2      828.04      775.99     27.87 o 
   4   0   2       12.68        7.13      9.78 o 
   5   0   2       11.75       17.46     10.60 o 
   6   0   2       22.14       13.70     14.40 o 
  -6   1   2       94.81      117.73     24.99 o 
  -5   1   2       55.09       66.10     11.95 o 
  -4   1   2      442.27      423.28     20.38 o 
  -3   1   2      261.43      261.76     14.03 o 
  -2   1   2      236.23      207.98      9.05 o 
  -1   1   2     1801.04     1779.00     56.74 o 
   0   1   2     3947.47     4399.51    171.52 o 
   1   1   2     1779.26     1704.68     41.75 o 
   2   1   2      223.21      190.28     18.32 o 
   3   1   2      260.35      261.87     17.64 o 
   4   1   2      432.38      389.52     20.17 o 
   5   1   2       56.94       63.95     13.32 o 
   6   1   2       96.31      130.77     20.83 o 
  -6   2   2       12.93        4.70     25.58 o 
  -5   2   2      209.63      211.11     20.34 o 
  -4   2   2      137.70      128.97     14.85 o 
  -3   2   2      271.28      248.64     14.25 o 
  -2   2   2      192.41      209.39     14.45 o 
  -1   2   2     1109.61     1134.39     35.38 o 
   0   2   2      741.10      721.36     20.52 o 
   1   2   2     1143.93     1108.06     17.10 o 
   2   2   2      185.08      196.14      8.71 o 
   3   2   2      271.11      237.75     11.52 o 
   4   2   2      138.87      142.77     12.71 o 
   5   2   2      205.77      207.14     20.92 o 
   6   2   2       13.31        1.22     14.52 o 
  -6   3   2       36.04       57.56     21.79 o 
  -5   3   2      251.33      265.25     27.95 o 
  -4   3   2     1104.90     1091.79     72.31 o 
  -3   3   2      266.25      258.28     10.92 o 
  -2   3   2      641.19      692.64     21.01 o 
  -1   3   2       80.40       73.36      8.64 o 
   0   3   2     1114.37     1046.86     31.42 o 
   1   3   2       83.53       77.98      6.96 o 
   2   3   2      654.70      661.37     29.62 o 
   3   3   2      265.33      264.87     12.03 o 
   4   3   2     1106.55     1054.83     46.82 o 
   5   3   2      251.69      271.43     31.80 o 
   6   3   2       35.74       51.19     17.81 o 
   7   3   2        6.03       14.32     37.70 o 
  -6   4   2       20.78       35.59     23.14 o 
  -5   4   2      155.51      164.91     21.11 o 
  -4   4   2      117.86      141.81     17.02 o 
  -3   4   2      244.49      241.14     17.15 o 
  -2   4   2      136.43      153.76     13.69 o 
  -1   4   2      373.69      406.36     17.45 o 
   0   4   2      586.34      584.32     23.36 o 
   1   4   2      360.03      363.63     18.03 o 
   2   4   2      140.57      151.66     13.86 o 
   3   4   2      248.55      241.18     17.90 o 
   4   4   2      120.01      161.01     18.10 o 
   5   4   2      156.33      171.00     21.18 o 
   6   4   2       20.00       20.06     20.82 o 
  -6   5   2       27.73       29.26     25.41 o 
  -5   5   2        6.61       -2.42     13.08 o 
  -4   5   2       84.55       90.85     16.05 o 
  -3   5   2       13.88       20.86      9.93 o 
  -2   5   2       36.87       51.11     10.76 o 
  -1   5   2      191.38      194.81     15.73 o 
   0   5   2      832.04      815.86     36.81 o 
   1   5   2      197.54      208.83     25.96 o 
   2   5   2       42.87       63.36     11.94 o 
   3   5   2       12.98       11.76      9.70 o 
   4   5   2       86.93      100.71     17.00 o 
   5   5   2        6.92        9.64     14.51 o 
   6   5   2       26.46       30.53     25.62 o 
  -6   6   2        1.65      -11.06     23.73 o 
  -5   6   2       26.38       45.20     22.29 o 
  -4   6   2       43.17       33.68     13.89 o 
  -3   6   2      257.71      282.57     23.19 o 
  -2   6   2      204.50      180.08     18.45 o 
  -1   6   2      917.77      893.56     30.97 o 
   0   6   2       51.02       48.25     12.14 o 
   1   6   2      911.70      927.28     31.70 o 
   2   6   2      203.02      199.07     19.07 o 
   3   6   2      258.02      276.18     23.43 o 
   4   6   2       43.52       46.36     15.46 o 
   5   6   2       26.23       21.88     17.05 o 
   6   6   2        1.48       -5.21     25.77 o 
  -5   7   2       22.65       10.01     35.70 o 
  -4   7   2       14.81       22.30     15.63 o 
  -3   7   2       65.81       81.69     16.80 o 
  -2   7   2      117.20      107.93     17.84 o 
  -1   7   2      122.98      134.27     17.68 o 
   0   7   2      902.43      816.97     39.83 o 
   1   7   2      118.88      137.31     18.23 o 
   2   7   2      115.94      121.50     17.91 o 
   3   7   2       65.57       68.71     16.58 o 
   4   7   2       13.96       -3.15     13.88 o 
   5   7   2       23.38        8.16     18.12 o 
  -5   8   2      104.02       71.51     36.10 o 
  -4   8   2       48.74       50.28     19.51 o 
  -3   8   2       24.20       30.95     16.71 o 
  -2   8   2      102.18      113.90     19.63 o 
  -1   8   2      206.97      218.13     22.95 o 
   0   8   2        0.01       15.09     14.92 o 
   1   8   2      208.61      213.65     22.94 o 
   2   8   2      100.90       93.37     18.76 o 
   3   8   2       23.99       16.91     15.13 o 
   4   8   2       49.11       56.15     20.52 o 
   5   8   2      103.94      114.69     33.55 o 
  -4   9   2       68.55       88.60     31.41 o 
  -3   9   2       22.03       14.36     17.83 o 
  -2   9   2       80.07       79.47     19.68 o 
  -1   9   2        3.39        3.19     17.57 o 
   0   9   2       21.70       27.14     17.81 o 
   1   9   2        3.56        4.16     18.39 o 
   2   9   2       78.95       87.75     20.00 o 
   3   9   2       21.80       22.74     17.82 o 
   4   9   2       68.65       55.15     23.09 o 
  -3  10   2       29.90       40.67     22.32 o 
  -2  10   2        5.96       17.28     22.67 o 
  -1  10   2       32.60       50.85     23.26 o 
   0  10   2        0.03       -3.97     18.72 o 
   1  10   2       31.09       19.40     20.60 o 
   2  10   2        6.12       10.04     17.12 o 
   3  10   2       28.54       24.96     21.00 o 
   4  10   2       23.33       61.79     43.47 o 
  -2  11   2        6.20       27.72     36.20 o 
  -1  11   2        9.07       26.36     24.03 o 
   0  11   2       38.70       69.90     26.84 o 
   1  11   2        9.46       30.52     25.36 o 
   2  11   2        6.85       35.28     37.06 o 
   1   0   3     3665.00     2927.29    517.05 o 
   2   0   3     3398.01     3288.04     51.88 o 
   3   0   3     1602.06     1516.33     38.12 o 
   4   0   3       70.16       82.57     15.53 o 
   5   0   3       62.18       63.04     13.42 o 
   6   0   3       14.88       25.16     18.74 o 
  -6   1   3       36.73       25.66     25.23 o 
  -5   1   3       14.80        7.83      9.19 o 
  -4   1   3       30.51       21.36      7.61 o 
  -3   1   3      714.25      718.82     21.59 o 
  -2   1   3      410.77      405.64     11.76 o 
  -1   1   3     2187.65     1967.72     70.31 o 
   0   1   3     1417.18     1490.89     22.43 o 
   1   1   3     2188.61     2060.64    105.50 o 
   2   1   3      409.70      395.42     17.32 o 
   3   1   3      715.95      663.05     20.61 o 
   4   1   3       30.60       23.18      8.78 o 
   5   1   3       14.70       13.70     10.73 o 
   6   1   3       37.11       37.75     16.25 o 
  -6   2   3       16.30       38.63     27.44 o 
  -5   2   3        7.19        4.61     10.84 o 
  -4   2   3       12.79       11.90      8.83 o 
  -3   2   3       62.82       59.76      9.23 o 
  -2   2   3       66.18       87.21      8.70 o 
  -1   2   3      105.28      127.05      8.30 o 
   0   2   3      784.47      844.12     34.93 o 
   1   2   3      105.47      104.34      6.27 o 
   2   2   3       67.19       85.74      6.89 o 
   3   2   3       62.07       59.27      7.89 o 
   4   2   3       12.41       12.48      7.28 o 
   5   2   3        7.31        6.22     10.99 o 
   6   2   3       16.50       16.18     15.00 o 
   7   2   3       14.31       26.58     37.06 o 
  -7   3   3        3.30      -17.60     33.99 o 
  -6   3   3        8.57       10.83     28.01 o 
  -5   3   3       23.01       37.88     13.20 o 
  -4   3   3      145.04      151.56     16.43 o 
  -3   3   3       65.36       62.18      7.04 o 
  -2   3   3      328.03      347.98     15.81 o 
  -1   3   3       32.37       33.43      6.92 o 
   0   3   3      773.99      807.20     33.60 o 
   1   3   3       33.35       33.14      5.22 o 
   2   3   3      328.81      307.87     21.60 o 
   3   3   3       65.13       62.44      8.06 o 
   4   3   3      145.34      155.62     16.92 o 
   5   3   3       23.25       33.81     13.86 o 
   6   3   3        8.62       10.56     16.51 o 
   7   3   3        3.24      -18.17     33.42 o 
  -6   4   3        5.74        0.22     21.83 o 
  -5   4   3       38.94       48.02     15.46 o 
  -4   4   3       27.37       33.37     11.46 o 
  -3   4   3       22.51       27.69      9.78 o 
  -2   4   3       26.68       24.37      7.96 o 
  -1   4   3      302.25      328.97     15.84 o 
   0   4   3       24.45       29.07      6.58 o 
   1   4   3      303.01      279.64     11.20 o 
   2   4   3       25.68       26.00      5.45 o 
   3   4   3       22.13       24.20      9.71 o 
   4   4   3       27.84       28.19     11.40 o 
   5   4   3       38.54       29.26     14.81 o 
   6   4   3        5.92       -2.83     15.14 o 
  -6   5   3        2.01       -1.82     23.54 o 
  -5   5   3        4.51        9.94     18.63 o 
  -4   5   3       75.61       70.27     15.06 o 
  -3   5   3       63.51       41.60     11.62 o 
  -2   5   3       42.44       54.39     10.73 o 
  -1   5   3       49.60       39.89     10.72 o 
   0   5   3        0.62       -6.92      6.92 o 
   1   5   3       50.50       35.75      9.46 o 
   2   5   3       42.74       46.09     10.87 o 
   3   5   3       64.16       56.15     12.34 o 
   4   5   3       75.87       68.11     15.60 o 
   5   5   3        4.78        1.75     13.73 o 
   6   5   3        1.93        2.22     21.55 o 
  -6   6   3       16.25       -5.81     24.69 o 
  -5   6   3       12.50        3.24     19.60 o 
  -4   6   3       58.50       60.95     15.95 o 
  -3   6   3       87.91      107.25     16.64 o 
  -2   6   3       15.32        8.61     10.00 o 
  -1   6   3       29.95       39.32     12.12 o 
   0   6   3      377.12      395.81     21.56 o 
   1   6   3       29.60       33.73     11.45 o 
   2   6   3       16.43       29.49     11.54 o 
   3   6   3       87.53       97.40     16.74 o 
   4   6   3       59.29       46.21     19.16 o 
   5   6   3       12.64       13.64     16.25 o 
   6   6   3       15.85       21.33     25.42 o 
  -5   7   3       14.80        1.80     21.67 o 
  -4   7   3       16.57        6.09     14.84 o 
  -3   7   3       41.22       48.69     15.67 o 
  -2   7   3       43.62       58.41     14.74 o 
  -1   7   3      428.38      413.19     24.17 o 
   0   7   3      349.64      332.63     29.22 o 
   1   7   3      427.59      405.42     24.69 o 
   2   7   3       42.85       41.39     14.03 o 
   3   7   3       42.54       48.58     15.89 o 
   4   7   3       16.71       10.48     15.31 o 
   5   7   3       14.36       26.58     19.37 o 
  -5   8   3        2.10      -23.26     23.26 o 
  -4   8   3       19.33        0.60     17.35 o 
  -3   8   3        9.15       -2.11     14.91 o 
  -2   8   3       42.64       46.79     15.44 o 
  -1   8   3       30.90       31.14     17.30 o 
   0   8   3       29.74       22.11     16.03 o 
   1   8   3       31.15       34.73     14.33 o 
   2   8   3       44.09       39.53     15.56 o 
   3   8   3        9.12      -13.02     13.20 o 
   4   8   3       18.76        9.23     17.20 o 
   5   8   3        2.21       11.88     26.03 o 
  -4   9   3        6.51        5.33     24.62 o 
  -3   9   3       10.93       -1.41     16.51 o 
  -2   9   3       19.91       35.75     16.79 o 
  -1   9   3        7.35       -4.91     16.26 o 
   0   9   3        2.43       18.32     17.60 o 
   1   9   3        7.78        5.14     13.67 o 
   2   9   3       19.55        7.96     15.89 o 
   3   9   3       11.72       19.18     17.53 o 
   4   9   3        6.32       12.18     20.14 o 
  -3  10   3        3.78       -5.73     18.31 o 
  -2  10   3       16.76       17.88     23.45 o 
  -1  10   3       16.44        6.63     19.77 o 
   0  10   3        2.88        7.90     18.33 o 
   1  10   3       16.68       34.10     22.12 o 
   2  10   3       16.75       17.22     17.69 o 
   3  10   3        3.81        6.10     20.46 o 
  -2  11   3        1.97       -0.86     36.13 o 
  -1  11   3        8.17       22.25     24.55 o 
   0  11   3        0.30      -14.07     22.57 o 
   1  11   3        8.63       17.05     22.92 o 
   2  11   3        1.88       -1.71     33.64 o 
   0   0   4     4172.77     4285.81    262.76 o 
   1   0   4    18005.20    16385.83    201.43 o 
   2   0   4      282.33      239.10     13.55 o 
   3   0   4     1246.46     1141.28     33.14 o 
   4   0   4      176.69      176.28     15.34 o 
   5   0   4      123.47      141.88     14.73 o 
   6   0   4       17.39       23.73     19.00 o 
  -6   1   4        0.21       13.26     25.66 o 
  -5   1   4       25.60       22.15      9.95 o 
  -4   1   4      316.57      326.71     15.72 o 
  -3   1   4      299.26      281.08     12.24 o 
  -2   1   4        9.29       18.84      4.55 o 
  -1   1   4     3272.28     3359.31    138.01 o 
   0   1   4     1696.08     1621.30     42.96 o 
   1   1   4     3286.38     3356.92    137.73 o 
   2   1   4        6.61       16.21      7.16 o 
   3   1   4      306.57      300.54     17.99 o 
   4   1   4      322.66      329.29     18.48 o 
   5   1   4       25.86       31.08     12.19 o 
   6   1   4        0.09      -12.62     12.62 o 
   7   1   4       28.92        9.05     33.28 o 
  -7   2   4        7.28       -8.48     36.56 o 
  -6   2   4       24.98        5.42     25.87 o 
  -5   2   4       68.70       65.73     14.61 o 
  -4   2   4      314.37      306.63     18.04 o 
  -3   2   4      316.40      307.40     15.14 o 
  -2   2   4      788.05      732.31     29.34 o 
  -1   2   4     1724.03     1745.03     74.45 o 
   0   2   4    10051.90    10378.56    457.33 o 
   1   2   4     1707.26     1649.04     46.60 o 
   2   2   4      760.47      679.96     33.60 o 
   3   2   4      318.97      322.87     13.57 o 
   4   2   4      314.72      315.01     17.80 o 
   5   2   4       72.29       68.36     15.23 o 
   6   2   4       24.60       31.19     15.73 o 
   7   2   4        7.04      -17.03     33.71 o 
  -7   3   4        2.88       10.12     39.48 o 
  -6   3   4       57.13       24.30     29.86 o 
  -5   3   4      271.53      298.10     35.80 o 
  -4   3   4      154.32      182.40     17.08 o 
  -3   3   4      536.59      567.30     32.48 o 
  -2   3   4      185.03      195.19     15.32 o 
  -1   3   4     1571.83     1711.62     55.51 o 
   0   3   4       80.53       70.68      6.94 o 
   1   3   4     1583.57     1598.87     50.29 o 
   2   3   4      184.40      167.32     12.52 o 
   3   3   4      531.57      581.01     30.01 o 
   4   3   4      159.97      200.93     19.27 o 
   5   3   4      272.70      326.86     26.28 o 
   6   3   4       56.28       38.77     18.17 o 
   7   3   4        3.06        5.99     38.41 o 
  -6   4   4       28.66       43.47     37.63 o 
  -5   4   4       65.87       97.26     23.13 o 
  -4   4   4      353.06      384.12     25.58 o 
  -3   4   4       51.53       53.01     10.94 o 
  -2   4   4       82.14      100.93     11.78 o 
  -1   4   4      733.03      743.11     22.64 o 
   0   4   4     2938.61     2828.70    105.89 o 
   1   4   4      750.78      669.11     39.22 o 
   2   4   4       74.40       74.00      7.55 o 
   3   4   4       52.96       58.35     11.77 o 
   4   4   4      346.08      375.36     23.14 o 
   5   4   4       65.29       51.87     15.90 o 
   6   4   4       28.77       22.82     17.76 o 
  -6   5   4       22.41       52.27     25.79 o 
  -5   5   4       50.32       54.70     21.42 o 
  -4   5   4       69.13       63.94     14.77 o 
  -3   5   4       83.15       71.46     13.38 o 
  -2   5   4      157.14      173.09     16.22 o 
  -1   5   4      406.83      415.02     22.10 o 
   0   5   4      814.46      802.62     31.53 o 
   1   5   4      412.29      404.39     15.02 o 
   2   5   4      154.75      176.92     16.85 o 
   3   5   4       90.29       83.28     14.43 o 
   4   5   4       67.92       84.08     16.22 o 
   5   5   4       51.63       48.42     16.58 o 
   6   5   4       22.24       11.57     18.13 o 
  -6   6   4       19.84       -4.40     27.00 o 
  -5   6   4       40.89       20.86     21.12 o 
  -4   6   4       38.74       46.14     14.94 o 
  -3   6   4       69.44       67.72     14.90 o 
  -2   6   4      128.67      140.85     16.41 o 
  -1   6   4      831.74      824.35     29.85 o 
   0   6   4     1716.27     1657.38     47.01 o 
   1   6   4      833.20      861.99     47.56 o 
   2   6   4      133.40      169.73     18.46 o 
   3   6   4       64.84       51.62     14.53 o 
   4   6   4       39.54       67.55     16.06 o 
   5   6   4       40.45       38.71     18.25 o 
   6   6   4       19.90       15.18     26.45 o 
  -5   7   4       28.73       36.97     25.11 o 
  -4   7   4       86.75      103.59     20.28 o 
  -3   7   4      161.22      190.77     22.35 o 
  -2   7   4      120.77      120.92     18.04 o 
  -1   7   4      960.50      934.55     34.65 o 
   0   7   4     1051.22      949.00     42.57 o 
   1   7   4      956.88      899.98     34.28 o 
   2   7   4      118.53      124.22     17.92 o 
   3   7   4      169.20      140.48     20.23 o 
   4   7   4       85.79       93.07     19.92 o 
   5   7   4       28.85       22.81     19.61 o 
  -5   8   4        9.45      -19.50     25.67 o 
  -4   8   4       19.71       22.36     22.43 o 
  -3   8   4       33.07       43.44     17.17 o 
  -2   8   4      234.46      285.28     26.21 o 
  -1   8   4        4.24        4.12     15.03 o 
   0   8   4      583.94      616.05     38.02 o 
   1   8   4        3.48       -0.15     11.91 o 
   2   8   4      229.31      270.01     25.96 o 
   3   8   4       31.36       33.57     16.28 o 
   4   8   4       20.47       23.51     17.97 o 
   5   8   4       10.26       10.07     21.02 o 
  -4   9   4       30.74       16.10     26.96 o 
  -3   9   4       53.03       53.21     20.07 o 
  -2   9   4       97.08       98.88     20.90 o 
  -1   9   4       84.51       93.51     24.34 o 
   0   9   4      252.40      253.64     34.21 o 
   1   9   4       83.95       93.65     19.34 o 
   2   9   4       96.64       84.29     20.42 o 
   3   9   4       51.59       42.13     19.34 o 
   4   9   4       30.82       30.90     20.55 o 
  -3  10   4        9.53       -1.96     20.23 o 
  -2  10   4       27.88       46.75     25.01 o 
  -1  10   4       26.04       15.44     21.50 o 
   0  10   4       32.94       45.85     21.97 o 
   1  10   4       27.27       21.65     21.20 o 
   2  10   4       26.40       16.84     18.35 o 
   3  10   4        9.58       -2.03     19.65 o 
  -2  11   4       17.32        2.35     33.14 o 
  -1  11   4       13.46       27.22     25.60 o 
   0  11   4       15.29       25.77     24.63 o 
   1  11   4       13.12       -1.13     20.93 o 
   2  11   4       17.29       15.61     36.06 o 
   1   0   5       47.15       47.80      3.42 o 
   2   0   5     2510.87     2431.64     38.01 o 
   3   0   5     1016.11     1003.57     31.39 o 
   4   0   5      117.38      100.68     12.43 o 
   5   0   5      161.80      174.12     15.78 o 
   6   0   5       34.57       64.36     20.80 o 
   7   0   5       27.49       12.83     35.21 o 
  -6   1   5       10.26       49.60     30.50 o 
  -5   1   5       22.61       24.87     10.01 o 
  -4   1   5      305.95      289.26     14.89 o 
  -3   1   5      219.81      217.38     11.32 o 
  -2   1   5       67.26       66.17      6.28 o 
  -1   1   5     3603.00     3741.38    149.89 o 
   0   1   5     2923.38     2769.68    110.59 o 
   1   1   5     3602.13     3717.75    174.08 o 
   2   1   5       67.56       62.17     13.65 o 
   3   1   5      219.45      201.56     15.43 o 
   4   1   5      305.18      277.19     21.14 o 
   5   1   5       22.41       16.02     11.04 o 
   6   1   5       10.25        3.43     14.70 o 
   7   1   5       12.78      -13.36     23.36 o 
  -7   2   5        8.76       40.27     37.06 o 
  -5   2   5       63.16       57.99     13.63 o 
  -4   2   5       25.47       28.41      9.73 o 
  -3   2   5       27.77       33.02      7.70 o 
  -2   2   5      532.94      533.80     16.28 o 
  -1   2   5      332.97      375.92     10.81 o 
   0   2   5     1266.33     1206.42     69.07 o 
   1   2   5      332.66      338.28     10.05 o 
   2   2   5      534.26      538.83     20.94 o 
   3   2   5       27.09       30.78      6.87 o 
   4   2   5       25.59       22.83      8.26 o 
   5   2   5       62.54       78.20     15.80 o 
   6   2   5        2.36       -4.46     13.89 o 
   7   2   5        8.83        1.14     36.20 o 
  -7   3   5       30.43       17.60     39.48 o 
  -6   3   5        5.01       -6.49     24.73 o 
  -5   3   5       18.80        5.38     11.51 o 
  -4   3   5       23.04       35.48     10.58 o 
  -3   3   5       24.08       24.36      5.57 o 
  -2   3   5      337.38      378.69     20.45 o 
  -1   3   5     1800.85     1950.54     75.72 o 
   0   3   5       79.25      104.71      7.93 o 
   1   3   5     1799.93     1900.04     41.16 o 
   2   3   5      340.04      356.70     12.37 o 
   3   3   5       23.91       21.29      6.63 o 
   4   3   5       23.51       33.43     11.72 o 
   5   3   5       18.67       17.88     12.72 o 
   6   3   5        4.93       10.02     15.93 o 
   7   3   5       30.47        9.12     35.49 o 
  -6   4   5        7.19        6.70     33.85 o 
  -5   4   5       36.35       22.67     18.38 o 
  -4   4   5       43.93       57.71     13.32 o 
  -3   4   5      454.82      484.16     38.31 o 
  -2   4   5      189.99      192.76     22.02 o 
  -1   4   5      704.72      742.50     37.55 o 
   0   4   5      129.74      149.96     12.61 o 
   1   4   5      705.04      693.79     19.34 o 
   2   4   5      189.36      186.55     10.50 o 
   3   4   5      454.81      455.61     22.70 o 
   4   4   5       43.69       22.26     11.65 o 
   5   4   5       36.28       25.89     14.19 o 
   6   4   5        7.05       -3.33     16.20 o 
   7   4   5        6.01       -7.34     35.42 o 
  -6   5   5        0.31      -20.88     34.71 o 
  -5   5   5       22.02       27.60     19.67 o 
  -4   5   5       28.06       28.12     12.77 o 
  -3   5   5       15.99       10.75      9.62 o 
  -2   5   5       11.95       24.68      9.16 o 
  -1   5   5      297.55      267.59     16.89 o 
   0   5   5      509.61      478.89     17.50 o 
   1   5   5      297.21      242.79     13.88 o 
   2   5   5       11.45       16.91      6.40 o 
   3   5   5       16.28       26.64     11.06 o 
   4   5   5       26.97       32.07     13.77 o 
   5   5   5       22.15       27.53     15.86 o 
   6   5   5        0.34        2.30     18.48 o 
  -6   6   5       17.09       24.21     27.73 o 
  -5   6   5       20.67       36.81     23.27 o 
  -4   6   5       33.57       35.34     14.58 o 
  -3   6   5       49.98       51.81     13.54 o 
  -2   6   5       44.27       42.20     12.06 o 
  -1   6   5      161.58      185.00     18.09 o 
   0   6   5       95.83       87.66     14.04 o 
   1   6   5      165.18      186.24     19.31 o 
   2   6   5       44.29       46.28     12.42 o 
   3   6   5       49.11       52.03     14.38 o 
   4   6   5       33.94       44.04     21.82 o 
   5   6   5       19.99        6.25     15.43 o 
   6   6   5       17.12       36.85     28.62 o 
  -6   7   5        0.91       13.83     36.92 o 
  -5   7   5        1.81       -0.62     22.54 o 
  -4   7   5      104.94      118.06     20.47 o 
  -3   7   5       11.78        3.06     11.66 o 
  -2   7   5      127.67      142.23     18.78 o 
  -1   7   5      113.76      103.15     16.64 o 
   0   7   5        1.82       -1.66      9.79 o 
   1   7   5      113.71       99.07     16.28 o 
   2   7   5      128.70      125.18     18.63 o 
   3   7   5       11.47       14.44     13.14 o 
   4   7   5      102.81      103.27     20.12 o 
   5   7   5        1.87        2.42     17.55 o 
  -5   8   5        7.28       -1.89     27.41 o 
  -4   8   5       17.66        9.25     33.82 o 
  -3   8   5       17.50       22.47     15.64 o 
  -2   8   5        2.57        5.88     12.59 o 
  -1   8   5       65.06       63.13     20.20 o 
   0   8   5        5.15       14.83     15.08 o 
   1   8   5       67.36       53.14     17.35 o 
   2   8   5        2.50       -2.95     11.65 o 
   3   8   5       16.77       21.94     15.94 o 
   4   8   5       17.72       -2.12     16.30 o 
   5   8   5        6.84       12.95     21.44 o 
  -4   9   5       70.07       65.52     29.39 o 
  -3   9   5        9.08        4.92     17.09 o 
  -2   9   5        1.40        5.11     15.01 o 
  -1   9   5        4.53        8.30     17.29 o 
   0   9   5       31.02       31.58     18.58 o 
   1   9   5        4.62        4.43     14.26 o 
   2   9   5        1.42        1.57     14.20 o 
   3   9   5        8.86       -0.82     16.59 o 
   4   9   5       69.21       56.62     28.24 o 
  -3  10   5       25.34       16.77     26.20 o 
  -2  10   5        2.15       -2.99     21.37 o 
  -1  10   5        7.30       23.11     20.25 o 
   0  10   5        0.05       18.25     19.56 o 
   1  10   5        8.01       16.47     20.59 o 
   2  10   5        2.21        0.66     16.88 o 
   3  10   5       24.94       17.73     19.46 o 
  -2  11   5        4.68       14.97     35.35 o 
  -1  11   5        0.54        6.70     23.18 o 
   0  11   5       28.79       39.73     26.11 o 
   1  11   5        0.54        1.00     22.98 o 
   2  11   5        4.26      -11.97     34.06 o 
   0   0   6     1824.49     1969.39    149.55 o 
   1   0   6     6745.28     6546.48    215.92 o 
   2   0   6     3809.53     3554.37     44.54 o 
   3   0   6       64.39       87.38      8.42 o 
   4   0   6      475.01      432.92     17.31 o 
   5   0   6      395.00      361.19     22.49 o 
   6   0   6        6.00       30.85     19.76 o 
   7   0   6        9.28       34.21     36.77 o 
  -6   1   6        5.20       -5.48     16.52 o 
  -5   1   6      108.42      131.53     15.54 o 
  -4   1   6      319.09      318.37     15.52 o 
  -3   1   6     1243.55     1206.66     23.21 o 
  -2   1   6      431.22      530.61     33.96 o 
  -1   1   6      378.95      378.69     21.73 o 
   0   1   6     9118.50     7929.39    735.72 o 
   1   1   6      387.87      351.91     30.08 o 
   2   1   6      424.64      492.22     39.91 o 
   3   1   6     1233.05     1148.69     50.67 o 
   4   1   6      318.19      308.48     22.26 o 
   5   1   6      108.94      138.91     19.91 o 
   6   1   6        5.28        8.57     17.19 o 
   7   1   6       17.46       10.67     25.82 o 
  -7   2   6       11.73        1.14     36.84 o 
  -6   2   6       11.39       21.74     28.15 o 
  -5   2   6       86.27       89.93     15.60 o 
  -4   2   6      300.24      303.11     17.59 o 
  -3   2   6       87.50       93.47      9.25 o 
  -2   2   6      214.08      220.97     17.10 o 
  -1   2   6     2370.81     2371.30    205.17 o 
   0   2   6       16.55       15.98      3.67 o 
   1   2   6     2328.39     2454.94     83.85 o 
   2   2   6      197.25      196.73     14.36 o 
   3   2   6       86.95       84.33      9.33 o 
   4   2   6      300.76      289.52     15.76 o 
   5   2   6       86.82       93.64     16.92 o 
   6   2   6       11.66       18.40     15.69 o 
   7   2   6       11.62       20.03     37.41 o 
  -7   3   6       52.68       33.92     40.48 o 
  -5   3   6       82.42       96.65     20.46 o 
  -4   3   6        9.85        4.64      9.06 o 
  -3   3   6      784.61      767.53     24.13 o 
  -2   3   6      509.81      562.25     35.82 o 
  -1   3   6       82.93       72.65      7.41 o 
   0   3   6     2269.17     2265.27     72.78 o 
   1   3   6       78.17       61.65      4.72 o 
   2   3   6      495.14      501.02     14.82 o 
   3   3   6      774.77      737.36     36.81 o 
   4   3   6        8.52       -3.91      9.18 o 
   5   3   6       83.70       87.96     16.99 o 
   6   3   6       18.96       23.11     16.37 o 
   7   3   6       52.58       62.58     43.26 o 
  -6   4   6       27.95       44.75     37.13 o 
  -5   4   6       51.60       60.64     19.86 o 
  -4   4   6      260.77      294.42     21.97 o 
  -3   4   6      121.52      132.89     14.26 o 
  -2   4   6      272.61      280.78     17.52 o 
  -1   4   6      510.33      485.87     16.19 o 
   0   4   6       11.06       19.91      6.13 o 
   1   4   6      510.19      523.73     11.51 o 
   2   4   6      264.84      247.11     11.91 o 
   3   4   6      118.48      121.37     14.90 o 
   4   4   6      257.34      237.81     21.68 o 
   5   4   6       50.55       59.06     16.47 o 
   6   4   6       28.78       30.95     18.10 o 
  -6   5   6       28.68       -6.41     36.56 o 
  -5   5   6       23.03       33.78     21.19 o 
  -4   5   6      107.82      114.45     16.74 o 
  -3   5   6      310.00      302.37     21.30 o 
  -2   5   6      219.12      248.97     22.96 o 
  -1   5   6      400.65      387.79     19.44 o 
   0   5   6     1893.54     1828.25     64.80 o 
   1   5   6      421.20      390.49     18.30 o 
   2   5   6      223.70      237.95     12.87 o 
   3   5   6      311.03      311.78     22.88 o 
   4   5   6      107.57      128.26     18.82 o 
   5   5   6       23.40       33.71     21.72 o 
   6   5   6       28.88       30.59     20.24 o 
  -6   6   6        5.87      -38.98     38.98 o 
  -5   6   6       91.76      127.22     28.47 o 
  -4   6   6      116.34      143.37     20.02 o 
  -3   6   6       44.22       40.63     12.98 o 
  -2   6   6      994.35      933.53     33.10 o 
  -1   6   6      406.85      407.36     21.92 o 
   0   6   6      388.33      404.05     21.79 o 
   1   6   6      414.46      410.57     17.58 o 
   2   6   6     1001.52      985.09     34.62 o 
   3   6   6       44.85       38.46     13.27 o 
   4   6   6      115.74      123.67     19.96 o 
   5   6   6       91.61      100.82     21.77 o 
   6   6   6        5.99       -1.28     19.66 o 
  -5   7   6       18.82       18.66     30.79 o 
  -4   7   6      106.15       92.44     26.20 o 
  -3   7   6      151.70      148.35     20.18 o 
  -2   7   6       92.63      104.03     17.24 o 
  -1   7   6      502.59      518.14     32.97 o 
   0   7   6       27.89       27.65     11.99 o 
   1   7   6      519.07      532.10     34.16 o 
   2   7   6       97.26      114.28     18.29 o 
   3   7   6      148.79      175.47     22.64 o 
   4   7   6      104.90      110.69     21.30 o 
   5   7   6       19.91       24.58     20.24 o 
  -5   8   6        2.75      -21.11     23.54 o 
  -4   8   6       64.76       34.66     23.94 o 
  -3   8   6       22.22       14.19     14.86 o 
  -2   8   6       54.19       69.19     17.34 o 
  -1   8   6       16.20       14.51     15.11 o 
   0   8   6       56.17       53.53     18.24 o 
   1   8   6       14.39        9.45     12.71 o 
   2   8   6       53.66       67.05     16.95 o 
   3   8   6       21.13       13.96     15.22 o 
   4   8   6       65.19       68.70     21.27 o 
   5   8   6        2.53       -6.44     20.37 o 
  -4   9   6        9.63       11.63     26.52 o 
  -3   9   6       56.52       66.74     21.05 o 
  -2   9   6       41.29       24.52     20.66 o 
  -1   9   6       84.30       62.49     22.77 o 
   0   9   6       73.96       51.97     21.21 o 
   1   9   6       82.73       80.71     18.82 o 
   2   9   6       40.11       45.22     17.23 o 
   3   9   6       56.24       54.33     19.59 o 
   4   9   6        9.15        0.81     19.23 o 
  -3  10   6       26.09       70.55     30.13 o 
  -2  10   6       40.89       32.48     25.03 o 
  -1  10   6       32.85       59.92     23.33 o 
   0  10   6       29.98       30.71     20.77 o 
   1  10   6       32.61       38.39     21.52 o 
   2  10   6       39.63       30.03     18.78 o 
   3  10   6       25.65       18.66     20.32 o 
  -2  11   6       14.28       -1.07     36.42 o 
  -1  11   6       13.23       12.81     24.32 o 
   0  11   6       12.23       10.50     24.37 o 
   1  11   6       12.56      -10.13     25.91 o 
   1   0   7    22435.36    22542.34    759.52 o 
   2   0   7       14.39       12.17      4.52 o 
   3   0   7      837.05      826.33     19.21 o 
   4   0   7      471.40      432.12     17.35 o 
   5   0   7        0.25       -6.64     12.93 o 
   6   0   7       16.35       10.99     14.28 o 
   7   0   7        0.09        1.07     33.14 o 
  -6   1   7        7.63       -5.50     16.81 o 
  -5   1   7       84.82       74.28     11.19 o 
  -4   1   7       57.35       60.15      9.57 o 
  -3   1   7      255.45      281.09     12.08 o 
  -2   1   7      291.63      263.06     19.98 o 
  -1   1   7     2945.57     3043.35    128.35 o 
   0   1   7     6685.17     5356.05    720.73 o 
   1   1   7     2948.28     1958.28    936.93 o 
   2   1   7      290.97      303.50     15.95 o 
   3   1   7      254.13      274.17     18.15 o 
   4   1   7       57.47       70.29     16.71 o 
   5   1   7       85.37       94.60     16.28 o 
   6   1   7        7.49       19.44     18.27 o 
   7   1   7        8.81      -11.86     25.06 o 
  -7   2   7        8.56      -14.61     34.71 o 
  -6   2   7        7.88        4.35     26.15 o 
  -5   2   7        8.67       10.41     13.89 o 
  -4   2   7        0.16       -0.43      6.52 o 
  -3   2   7      276.87      261.63     13.74 o 
  -2   2   7      386.84      385.96    145.45 o 
  -1   2   7      287.06      226.59     75.71 o 
   0   2   7        9.83        5.97      3.31 o 
   1   2   7      286.46      309.05     10.74 o 
   2   2   7      387.11      427.31     16.57 o 
   3   2   7      277.55      280.21     16.80 o 
   4   2   7        0.12        0.85      7.90 o 
   5   2   7        8.50        0.09     11.02 o 
   6   2   7        7.72       12.46     14.86 o 
   7   2   7        8.70       -6.80     20.51 o 
  -7   3   7        1.15       10.90     37.63 o 
  -6   3   7        3.38        7.70     27.44 o 
  -5   3   7       76.21       84.79     20.09 o 
  -4   3   7       61.25       81.30     13.43 o 
  -3   3   7      190.05      195.01     14.91 o 
  -2   3   7       26.82       16.95      8.53 o 
  -1   3   7       92.49       95.96      8.48 o 
   0   3   7        6.87        4.89      3.93 o 
   1   3   7       91.82       83.35      5.42 o 
   2   3   7       27.17       24.42      5.86 o 
   3   3   7      192.01      199.25     12.55 o 
   4   3   7       61.75       60.02     13.38 o 
   5   3   7       76.88       71.98     16.46 o 
   6   3   7        3.29       -0.31     15.50 o 
   7   3   7        1.18       -9.36     26.97 o 
  -5   4   7        6.00       16.00     17.62 o 
  -4   4   7       75.69       58.70     12.86 o 
  -3   4   7       34.07       43.84      9.92 o 
  -2   4   7      401.36      415.59     18.26 o 
  -1   4   7      387.99      352.35     14.14 o 
   0   4   7     1298.96     1514.28     76.64 o 
   1   4   7      390.17      377.45     11.19 o 
   2   4   7      401.88      398.88     14.79 o 
   3   4   7       34.51       39.59     11.15 o 
   4   4   7       76.48       88.87     15.69 o 
   5   4   7        5.88        0.50     12.88 o 
   6   4   7        6.23       -9.85     15.30 o 
  -5   5   7        4.86        5.13     19.45 o 
  -4   5   7        2.07       -1.35     10.33 o 
  -3   5   7       77.24       91.38     14.35 o 
  -2   5   7      123.25      140.58     15.18 o 
  -1   5   7      110.32      124.03     13.63 o 
   0   5   7        1.37       -1.59      5.65 o 
   1   5   7      111.80      115.52      8.19 o 
   2   5   7      124.04      119.44     10.86 o 
   3   5   7       77.80       90.39     15.03 o 
   4   5   7        1.98       -7.55     10.93 o 
   5   5   7        4.58       12.10     15.01 o 
   6   5   7        1.80        9.19     19.48 o 
  -6   6   7        9.16       -3.56     42.97 o 
  -5   6   7        7.53       14.77     22.15 o 
  -4   6   7       38.37       25.79     19.13 o 
  -3   6   7       86.04       93.76     15.79 o 
  -2   6   7       66.44       59.72     13.24 o 
  -1   6   7      118.13      136.51     16.11 o 
   0   6   7      540.14      551.87     24.89 o 
   1   6   7      116.28      123.39     11.96 o 
   2   6   7       67.44       48.42     13.52 o 
   3   6   7       87.07       99.64     16.75 o 
   4   6   7       37.44       37.79     15.13 o 
   5   6   7        7.56       -3.32     15.77 o 
   6   6   7        9.36        0.82     21.35 o 
  -5   7   7       44.79       40.45     27.12 o 
  -4   7   7       19.96       16.79     20.37 o 
  -3   7   7        4.37       -3.84     12.04 o 
  -2   7   7       99.31      100.54     17.07 o 
  -1   7   7      188.10      209.02     25.63 o 
   0   7   7      353.74      328.35     22.83 o 
   1   7   7      191.38      168.59     19.55 o 
   2   7   7      100.04      129.96     18.62 o 
   3   7   7        3.93        0.51     12.58 o 
   4   7   7       19.96       25.50     16.19 o 
   5   7   7       44.82       16.63     18.36 o 
  -5   8   7        2.29      -24.62     24.62 o 
  -4   8   7       29.88       23.53     23.20 o 
  -3   8   7       26.03       11.12     15.51 o 
  -2   8   7       49.89       60.49     16.42 o 
  -1   8   7       94.71      114.83     23.50 o 
   0   8   7       44.90       44.10     18.24 o 
   1   8   7       95.38       98.21     18.69 o 
   2   8   7       51.70       43.88     15.81 o 
   3   8   7       25.95       27.86     16.98 o 
   4   8   7       30.34       17.26     17.24 o 
   5   8   7        2.24       -7.06     23.68 o 
  -4   9   7        5.88       -4.24     26.23 o 
  -3   9   7        4.07       11.15     21.73 o 
  -2   9   7       11.53       -0.44     18.82 o 
  -1   9   7       10.30       16.26     18.08 o 
   0   9   7      124.79      104.20     24.66 o 
   1   9   7       10.69        6.55     14.39 o 
   2   9   7       11.38       11.02     15.68 o 
   3   9   7        3.86        1.98     15.83 o 
   4   9   7        6.10        3.96     19.59 o 
  -3  10   7       11.69       15.39     42.05 o 
  -2  10   7       13.02       19.49     22.11 o 
  -1  10   7       21.78       28.62     22.06 o 
   0  10   7      117.17      138.49     53.70 o 
   1  10   7       22.26       24.70     20.86 o 
   2  10   7       13.64       16.86     17.50 o 
   3  10   7       11.40       13.08     19.93 o 
  -2  11   7        6.19      -25.44     34.64 o 
  -1  11   7        6.61       10.41     24.69 o 
   0  11   7        2.74       -9.40     22.27 o 
   1  11   7        6.61       15.35     24.04 o 
   0   0   8     4289.90     4193.25    277.86 o 
   1   0   8     9490.02     9667.00    303.36 o 
   2   0   8       24.31       28.07      4.07 o 
   3   0   8      322.47      300.53     12.15 o 
   4   0   8        0.67        4.18      6.44 o 
   5   0   8       54.41       71.78     15.03 o 
   6   0   8        0.78        1.04     17.18 o 
   7   0   8        0.09       -7.70     32.43 o 
  -6   1   8       31.33       36.21     18.95 o 
  -5   1   8       43.30       54.11     14.13 o 
  -4   1   8      353.68      350.85     14.37 o 
  -3   1   8      130.77      150.85      9.88 o 
  -2   1   8      965.44      936.06     37.06 o 
  -1   1   8     7373.25     7719.29    280.47 o 
   0   1   8    14395.28    10892.95   1866.85 o 
   1   1   8     7356.30     6097.74   1234.64 o 
   2   1   8      950.16      900.85     48.83 o 
   3   1   8      128.28      144.37     15.77 o 
   4   1   8      363.79      359.77     24.27 o 
   5   1   8       43.81       47.59     13.73 o 
   6   1   8       28.68       18.56     18.17 o 
   7   1   8        7.48        6.90     25.55 o 
  -7   2   8       15.69        5.42     34.85 o 
  -6   2   8        1.43        5.56     26.65 o 
  -5   2   8      158.99      210.22     44.61 o 
  -4   2   8       34.76       23.68      8.30 o 
  -3   2   8      702.16      693.72     37.39 o 
  -2   2   8      475.54      420.64     33.55 o 
  -1   2   8     3593.87     3550.63    147.17 o 
   0   2   8     1251.63     1278.17     27.40 o 
   1   2   8     3648.09     3515.08    101.15 o 
   2   2   8      471.11      439.98     15.16 o 
   3   2   8      685.43      665.86     52.30 o 
   4   2   8       34.32       24.33      9.61 o 
   5   2   8      158.19      176.62     20.85 o 
   6   2   8        1.53       14.07     15.04 o 
   7   2   8       15.43       14.30     21.98 o 
  -7   3   8        2.06      -22.80     36.13 o 
  -6   3   8       79.66       50.74     33.49 o 
  -5   3   8       39.57       37.74     17.90 o 
  -4   3   8     1021.78     1118.31     59.16 o 
  -3   3   8      200.08      226.11     19.67 o 
  -2   3   8      261.74      265.20     13.28 o 
  -1   3   8     1014.00     1064.66     29.82 o 
   0   3   8     6534.20     6498.01    276.26 o 
   1   3   8     1003.78     1072.11     28.97 o 
   2   3   8      263.89      239.81     11.38 o 
   3   3   8      203.21      228.65     13.40 o 
   4   3   8     1024.41      981.88     34.93 o 
   5   3   8       39.16       22.46     13.81 o 
   6   3   8       79.71       98.47     21.50 o 
   7   3   8        2.02      -26.63     26.64 o 
  -6   4   8        6.63       20.67     31.50 o 
  -5   4   8       51.59       66.75     30.04 o 
  -4   4   8      161.27      190.88     18.28 o 
  -3   4   8      410.29      379.19     31.46 o 
  -2   4   8        9.84       -0.48      6.56 o 
  -1   4   8      815.12      785.55     20.05 o 
   0   4   8      308.09      345.27     17.18 o 
   1   4   8      792.09      808.17     15.92 o 
   2   4   8        9.12        5.13      5.60 o 
   3   4   8      399.71      363.07     15.95 o 
   4   4   8      163.75      172.80     19.60 o 
   5   4   8       52.43       57.36     17.05 o 
   6   4   8        6.47       -3.32     16.44 o 
  -5   5   8       50.62       57.85     22.03 o 
  -4   5   8       62.70       69.44     15.15 o 
  -3   5   8      151.87      159.72     17.09 o 
  -2   5   8      263.96      262.73     17.46 o 
  -1   5   8       31.20       29.77      7.58 o 
   0   5   8      236.56      232.40     13.12 o 
   1   5   8       32.87       45.30      6.31 o 
   2   5   8      269.76      288.97     14.12 o 
   3   5   8      154.42      145.79     17.48 o 
   4   5   8       63.36       67.25     15.69 o 
   5   5   8       50.25       44.92     17.21 o 
   6   5   8        9.14        3.16     18.68 o 
  -5   6   8       43.31       39.04     24.11 o 
  -4   6   8       11.92        1.73     16.45 o 
  -3   6   8      418.54      460.14     25.52 o 
  -2   6   8      111.54      113.66     19.57 o 
  -1   6   8      583.18      568.04     30.99 o 
   0   6   8      140.61      138.03     13.34 o 
   1   6   8      568.80      537.61     28.52 o 
   2   6   8      112.53       99.52     15.68 o 
   3   6   8      418.50      426.82     29.57 o 
   4   6   8       12.33       22.52     14.68 o 
   5   6   8       43.73       28.70     17.80 o 
   6   6   8        3.22       -5.31     21.67 o 
  -5   7   8       11.56      -20.61     22.59 o 
  -4   7   8      196.43      250.93     33.33 o 
  -3   7   8       39.76       40.97     14.97 o 
  -2   7   8      553.50      546.93     28.45 o 
  -1   7   8       71.13       80.79     19.24 o 
   0   7   8      231.94      250.47     21.82 o 
   1   7   8       69.31       77.75     15.26 o 
   2   7   8      549.15      555.60     40.38 o 
   3   7   8       39.39       22.47     14.25 o 
   4   7   8      202.82      216.87     26.52 o 
   5   7   8       11.87       -2.51     17.51 o 
  -5   8   8       19.37       12.68     27.96 o 
  -4   8   8        2.03      -21.52     21.52 o 
  -3   8   8      155.80      148.32     22.26 o 
  -2   8   8        8.41       17.91     13.93 o 
  -1   8   8      320.92      330.47     33.23 o 
   0   8   8      320.50      346.15     29.98 o 
   1   8   8      321.15      338.41     27.11 o 
   2   8   8        8.71       -1.80     13.26 o 
   3   8   8      154.79      155.40     23.09 o 
   4   8   8        2.05        2.93     16.54 o 
   5   8   8       19.26        8.48     37.77 o 
  -4   9   8       32.31       21.25     28.37 o 
  -3   9   8        6.98       15.85     21.77 o 
  -2   9   8      100.81      149.26     28.59 o 
  -1   9   8       73.89       79.19     29.18 o 
   0   9   8      198.26      255.66     32.28 o 
   1   9   8       72.47       74.64     18.98 o 
   2   9   8       99.92      106.67     21.70 o 
   3   9   8        6.69        8.52     16.97 o 
   4   9   8       32.71       30.73     21.53 o 
  -3  10   8       19.58        9.55     39.34 o 
  -2  10   8       33.64       44.00     25.32 o 
  -1  10   8       70.07      108.12     28.24 o 
   0  10   8      100.05      105.68     27.39 o 
   1  10   8       69.26       75.23     20.67 o 
   2  10   8       33.01       16.13     18.97 o 
   3  10   8       18.55       12.02     19.96 o 
  -1  11   8        1.48        4.49     23.61 o 
   0  11   8        8.12       23.12     23.52 o 
   1  11   8        1.58        4.17     22.95 o 
   1   0   9     1073.35     1092.74     35.87 o 
   2   0   9        8.50        5.81      3.22 o 
   3   0   9        3.21        3.07      4.62 o 
   4   0   9      208.78      179.21     15.28 o 
   5   0   9       45.06       54.51     17.58 o 
   6   0   9       38.38       40.02     19.85 o 
   7   0   9        0.43        8.27     36.06 o 
  -6   1   9        6.20       -2.33     17.21 o 
  -5   1   9       40.08       27.17     12.38 o 
  -4   1   9      143.35      143.29     11.29 o 
  -3   1   9      338.56      271.23     51.15 o 
  -2   1   9      254.27      254.85     10.38 o 
  -1   1   9     1457.19     1559.05     67.69 o 
   0   1   9      487.14      484.26     20.73 o 
   1   1   9     1456.33     1562.60     65.92 o 
   2   1   9      254.77      265.99     12.05 o 
   3   1   9      337.86      343.80     20.55 o 
   4   1   9      143.56      126.25     13.09 o 
   5   1   9       40.07       39.74     13.14 o 
   6   1   9        6.18       20.98     20.06 o 
   7   1   9        9.82        7.51     20.78 o 
  -7   2   9        1.66        0.86     37.70 o 
  -6   2   9        4.31        4.06     26.30 o 
  -5   2   9       81.62       56.66     18.51 o 
  -4   2   9      167.98      183.46     15.50 o 
  -3   2   9      215.32      168.33     55.60 o 
  -2   2   9      175.66      183.09      8.42 o 
  -1   2   9      787.75      817.71     36.09 o 
   0   2   9     1771.74     1848.38     33.83 o 
   1   2   9      791.43      783.08     25.54 o 
   2   2   9      174.48      169.45     13.93 o 
   3   2   9      215.13      217.92     14.58 o 
   4   2   9      167.00      179.81     16.96 o 
   5   2   9       82.18       73.51     16.22 o 
   6   2   9        4.39        4.75     16.00 o 
   7   2   9        1.62      -19.93     19.93 o 
  -6   3   9        0.99       -6.98     28.01 o 
  -5   3   9      118.79      138.70     23.52 o 
  -4   3   9       25.79       18.21     10.16 o 
  -3   3   9       16.18       11.65      6.68 o 
  -2   3   9      326.52      318.74     40.69 o 
  -1   3   9     2993.57     3180.91     64.98 o 
   0   3   9      532.79      596.24     25.16 o 
   1   3   9     2998.66     3251.12     75.49 o 
   2   3   9      327.88      342.28     19.15 o 
   3   3   9       16.58       10.68      6.66 o 
   4   3   9       25.72       25.47     11.36 o 
   5   3   9      118.07      104.78     18.82 o 
   6   3   9        0.95        0.86     15.80 o 
   7   3   9       12.59       37.14     36.70 o 
  -6   4   9       17.31       -4.77     31.00 o 
  -5   4   9      122.96      144.65     25.39 o 
  -4   4   9      165.99      208.81     18.85 o 
  -3   4   9       11.33       12.12      8.62 o 
  -2   4   9       40.79       48.31      9.43 o 
  -1   4   9     1059.34     1007.60     26.13 o 
   0   4   9      351.25      393.46     20.35 o 
   1   4   9     1064.94     1079.48     34.81 o 
   2   4   9       40.80       37.19      7.10 o 
   3   4   9       10.89       16.78      7.46 o 
   4   4   9      165.16      184.35     20.04 o 
   5   4   9      122.36      113.97     19.20 o 
   6   4   9       17.26       16.34     17.80 o 
  -6   5   9        1.86       13.61     35.85 o 
  -5   5   9        6.66       10.06     18.40 o 
  -4   5   9       31.95       26.52     17.34 o 
  -3   5   9       94.52      104.51     14.76 o 
  -2   5   9       72.73       99.75     13.45 o 
  -1   5   9      128.65      117.46     16.46 o 
   0   5   9       16.94       10.74      5.60 o 
   1   5   9      128.09      135.59      9.17 o 
   2   5   9       73.37       72.43      9.69 o 
   3   5   9       94.88      103.69     15.57 o 
   4   5   9       32.05       40.06     14.28 o 
   5   5   9        6.44       17.52     15.01 o 
   6   5   9        1.88        9.38     19.21 o 
  -5   6   9       17.77       29.68     22.25 o 
  -4   6   9       37.81       28.86     18.73 o 
  -3   6   9       88.52      101.40     16.17 o 
  -2   6   9       95.29      105.39     15.45 o 
  -1   6   9      142.07      191.07     22.53 o 
   0   6   9      643.81      574.49     27.02 o 
   1   6   9      140.66      134.78     12.90 o 
   2   6   9       96.18      100.06     15.82 o 
   3   6   9       88.66       78.56     16.40 o 
   4   6   9       36.93       39.12     16.32 o 
   5   6   9       17.37       19.24     17.29 o 
   6   6   9        5.91        3.91     25.85 o 
  -5   7   9        5.79        8.76     23.43 o 
  -4   7   9       68.77       59.75     30.47 o 
  -3   7   9       64.75       49.54     15.22 o 
  -2   7   9       72.21       74.86     15.32 o 
  -1   7   9      268.86      293.38     27.28 o 
   0   7   9       24.27       22.98      9.69 o 
   1   7   9      266.37      290.94     23.81 o 
   2   7   9       71.22       78.70     15.97 o 
   3   7   9       63.89       66.44     17.68 o 
   4   7   9       68.39       70.96     18.95 o 
   5   7   9        5.96       -5.69     17.56 o 
  -5   8   9       24.42       21.46     28.67 o 
  -4   8   9        6.10       -3.33     28.08 o 
  -3   8   9       30.15       12.77     20.56 o 
  -2   8   9        5.98        0.38     15.86 o 
  -1   8   9        7.12       -6.17     14.00 o 
   0   8   9        7.29        2.64     11.90 o 
   1   8   9        6.64        5.29     12.58 o 
   2   8   9        5.70        1.02     12.80 o 
   3   8   9       29.78       27.67     16.26 o 
   4   8   9        6.23        5.86     15.95 o 
   5   8   9       24.08       14.18     37.63 o 
  -4   9   9        4.61        7.39     27.21 o 
  -3   9   9       26.74       32.82     23.88 o 
  -2   9   9        0.90        8.78     18.81 o 
  -1   9   9       41.55       32.85     20.17 o 
   0   9   9        1.64        9.48     16.96 o 
   1   9   9       42.76       28.07     15.34 o 
   2   9   9        1.02        3.36     15.77 o 
   3   9   9       26.48       37.10     19.13 o 
   4   9   9        4.61      -18.91     18.91 o 
  -3  10   9        5.47       30.86     42.83 o 
  -2  10   9        1.71       12.11     22.18 o 
  -1  10   9        5.62        1.13     20.84 o 
   0  10   9        1.30       12.55     20.45 o 
   1  10   9        5.88       -0.20     16.08 o 
   2  10   9        1.72       -1.59     17.69 o 
   3  10   9        5.56        9.49     20.52 o 
  -1  11   9       14.13       15.10     25.07 o 
   0  11   9       27.69       42.00     26.08 o 
   1  11   9       13.78       22.25     24.92 o 
   0   0  10      639.61      589.68     37.06 o 
   1   0  10     9249.49     9289.57    419.29 o 
   2   0  10     1082.61     1005.98     38.40 o 
   3   0  10      639.83      641.48     16.75 o 
   4   0  10     1609.02     1626.56     31.09 o 
   5   0  10      157.43      162.06     24.09 o 
   6   0  10       14.98       -4.78     17.82 o 
   7   0  10        8.52       11.36     25.87 o 
  -6   1  10        1.77        4.38     18.67 o 
  -5   1  10       87.89       78.80     20.13 o 
  -4   1  10        0.70       -5.49      5.49 o 
  -3   1  10     1098.85     1041.97     45.91 o 
  -2   1  10     1277.32     1382.35     52.22 o 
  -1   1  10      767.50      741.84     21.90 o 
   0   1  10        4.41        3.58      3.33 o 
   1   1  10      806.50      826.68     49.45 o 
   2   1  10     1276.08     1390.84    100.50 o 
   3   1  10     1094.24     1052.66     73.90 o 
   4   1  10        0.60        2.17     10.26 o 
   5   1  10       83.96       89.05     25.62 o 
   6   1  10        1.78        6.39     17.96 o 
   7   1  10       11.98       17.70     21.60 o 
  -7   2  10        2.82      -12.76     35.78 o 
  -6   2  10       33.07       57.94     32.57 o 
  -5   2  10        4.60        2.73     14.74 o 
  -4   2  10      422.41      425.47     21.88 o 
  -3   2  10       31.64       35.16      6.91 o 
  -2   2  10      897.32      925.04     36.83 o 
  -1   2  10     1676.87     1831.00     55.18 o 
   0   2  10      847.84      880.44     13.90 o 
   1   2  10     1678.43     1786.01     53.93 o 
   2   2  10      883.29      857.49     38.42 o 
   3   2  10       32.06       36.24      8.76 o 
   4   2  10      421.66      397.77     21.24 o 
   5   2  10        4.41        5.76     12.16 o 
   6   2  10       32.57       52.76     18.67 o 
   7   2  10        2.89       -5.35     19.94 o 
  -6   3  10        5.47       -4.56     28.65 o 
  -5   3  10       28.14       33.91     18.55 o 
  -4   3  10      125.98      131.00     15.02 o 
  -3   3  10      328.59      244.38    119.19 o 
  -2   3  10       35.84       22.60     11.18 o 
  -1   3  10     1336.87     1305.74     49.03 o 
   0   3  10     5423.62     6140.93    221.11 o 
   1   3  10     1350.19     1377.41     30.94 o 
   2   3  10       35.33       43.32      5.25 o 
   3   3  10      325.83      336.63     15.58 o 
   4   3  10      126.25      139.66     17.46 o 
   5   3  10       26.25       48.66     15.84 o 
   6   3  10        5.30        5.93     16.71 o 
   7   3  10       46.53       42.89     29.16 o 
  -6   4  10       63.03       69.48     39.77 o 
  -5   4  10       47.85       40.81     19.77 o 
  -4   4  10      172.82      195.25     32.57 o 
  -3   4  10       87.56      101.27     12.94 o 
  -2   4  10      220.33      214.71     12.90 o 
  -1   4  10      666.90      704.50     22.16 o 
   0   4  10      673.33      634.21     30.28 o 
   1   4  10      665.48      739.91     24.70 o 
   2   4  10      226.85      229.16     12.95 o 
   3   4  10       87.16       82.87     10.74 o 
   4   4  10      169.62      184.18     20.42 o 
   5   4  10       48.17       53.57     16.84 o 
   6   4  10       63.54       79.23     21.78 o 
  -6   5  10        0.49       11.69     36.92 o 
  -5   5  10      189.59      201.98     39.73 o 
  -4   5  10       23.80       27.48     21.20 o 
  -3   5  10      199.94      238.87     19.69 o 
  -2   5  10       29.16       37.27     10.42 o 
  -1   5  10      480.55      449.88     20.39 o 
   0   5  10      173.63      173.46     10.60 o 
   1   5  10      475.22      471.82     13.82 o 
   2   5  10       28.51       21.41      7.87 o 
   3   5  10      201.82      219.94     20.77 o 
   4   5  10       24.01       20.81     12.80 o 
   5   5  10      192.46      186.78     26.39 o 
   6   5  10        0.48        0.62     17.88 o 
  -5   6  10       31.14       33.66     23.02 o 
  -4   6  10      241.25      257.33     31.45 o 
  -3   6  10      185.05      212.41     20.49 o 
  -2   6  10      141.40      132.81     16.36 o 
  -1   6  10      131.93      147.24     21.17 o 
   0   6  10      210.85      209.96     12.51 o 
   1   6  10      132.20      136.51     13.18 o 
   2   6  10      143.63      179.20     18.94 o 
   3   6  10      183.63      202.33     21.86 o 
   4   6  10      243.58      288.83     27.18 o 
   5   6  10       31.78       32.30     17.94 o 
   6   6  10        6.23        4.78     24.53 o 
  -5   7  10       65.96       58.59     27.59 o 
  -4   7  10        1.71      -12.60     18.91 o 
  -3   7  10      288.49      308.20     31.99 o 
  -2   7  10       64.86       76.48     15.69 o 
  -1   7  10      282.08      288.01     28.62 o 
   0   7  10       91.64       89.34     12.16 o 
   1   7  10      292.80      293.43     23.53 o 
   2   7  10       65.33       78.87     16.97 o 
   3   7  10      289.83      317.55     33.26 o 
   4   7  10        1.83        6.20     15.19 o 
   5   7  10       65.57       58.03     21.82 o 
  -5   8  10        0.76       -2.24     26.37 o 
  -4   8  10       42.91       41.12     25.34 o 
  -3   8  10        8.55       11.75     20.08 o 
  -2   8  10      113.68      119.61     24.21 o 
  -1   8  10      151.33      138.69     24.69 o 
   0   8  10       37.50       37.80     13.94 o 
   1   8  10      152.92      134.87     20.26 o 
   2   8  10      110.63      119.10     19.51 o 
   3   8  10        8.40        0.49     14.33 o 
   4   8  10       42.77       45.23     19.76 o 
   5   8  10        0.82       -4.06     35.35 o 
  -4   9  10       10.68       14.13     25.57 o 
  -3   9  10      111.04      138.97     48.39 o 
  -2   9  10       65.08       72.12     24.26 o 
  -1   9  10       71.09       78.75     22.72 o 
   0   9  10       10.96       16.78     18.46 o 
   1   9  10       71.10       75.08     19.39 o 
   2   9  10       64.88       74.41     20.02 o 
   3   9  10      109.27       83.74     21.88 o 
   4   9  10       10.76        5.61     19.20 o 
  -3  10  10       30.86       50.10     45.32 o 
  -2  10  10       32.39       44.30     24.59 o 
  -1  10  10        5.20       10.15     21.67 o 
   0  10  10       62.59       50.79     27.44 o 
   1  10  10        5.08        3.93     15.79 o 
   2  10  10       31.90       31.06     18.96 o 
   3  10  10       30.60       16.14     20.04 o 
  -1  11  10       21.47       31.27     27.36 o 
   0  11  10        1.16       -2.36     23.05 o 
   1  11  10       21.15       48.94     26.80 o 
   1   0  11       18.14        6.76      4.70 o 
   2   0  11      167.36      154.81      6.59 o 
   3   0  11       74.69       98.34      8.67 o 
   4   0  11      128.35      143.19     12.21 o 
   5   0  11        9.37       10.68     19.38 o 
   6   0  11        0.00       -0.94     18.14 o 
   7   0  11        1.99        1.16     24.62 o 
  -6   1  11       16.08       23.40     20.71 o 
  -5   1  11        9.69        1.48     13.58 o 
  -4   1  11       36.57       30.07      9.51 o 
  -3   1  11      202.70      219.19      9.85 o 
  -2   1  11      295.12      294.12     12.90 o 
  -1   1  11     1426.17     1439.65     31.13 o 
   0   1  11     1870.71     1905.75     53.55 o 
   1   1  11     1425.55     1479.29     59.72 o 
   2   1  11      295.86      286.30     17.46 o 
   3   1  11      203.28      208.69     14.25 o 
   4   1  11       36.63       27.08     15.22 o 
   5   1  11        9.48        5.32     14.14 o 
   6   1  11       16.14       14.59     18.91 o 
   7   1  11        2.58        0.82     20.86 o 
  -7   2  11        0.07      -11.97     35.56 o 
  -6   2  11       10.36       12.69     29.43 o 
  -5   2  11       42.43       24.96     16.35 o 
  -4   2  11       73.94       66.01     17.27 o 
  -3   2  11      211.42      223.02     13.84 o 
  -2   2  11      667.48      646.31     27.44 o 
  -1   2  11      737.11      734.14     20.96 o 
   0   2  11      165.92      179.79      7.46 o 
   1   2  11      735.67      700.18     21.50 o 
   2   2  11      669.29      643.00     24.99 o 
   3   2  11      213.15      212.01     15.34 o 
   4   2  11       74.58       86.89     18.17 o 
   5   2  11       42.04       39.01     14.53 o 
   6   2  11       10.17       10.35     15.59 o 
   7   2  11        0.07      -18.47     25.17 o 
  -6   3  11        9.44      -26.80     26.80 o 
  -5   3  11       36.65       28.85     18.84 o 
  -4   3  11      192.28      216.66     22.77 o 
  -3   3  11       71.10       70.58      9.82 o 
  -2   3  11      496.60      511.46     23.95 o 
  -1   3  11      788.20      547.69    179.26 o 
   0   3  11       51.08       56.15      6.76 o 
   1   3  11      790.09      786.84     28.62 o 
   2   3  11      498.89      479.10     12.20 o 
   3   3  11       72.13       56.38      9.38 o 
   4   3  11      194.00      194.94     16.38 o 
   5   3  11       36.23       29.75     14.51 o 
   6   3  11        9.27       12.29     16.65 o 
  -6   4  11        7.02      -11.55     31.21 o 
  -5   4  11       27.72       35.39     16.40 o 
  -4   4  11       41.26       48.10     17.00 o 
  -3   4  11      494.84      533.47     37.63 o 
  -2   4  11       58.84       66.89      9.02 o 
  -1   4  11      184.74      167.48     11.41 o 
   0   4  11     2380.22     2521.92    109.27 o 
   1   4  11      183.10      188.62      9.32 o 
   2   4  11       59.34       56.24      8.69 o 
   3   4  11      498.00      491.14     20.70 o 
   4   4  11       40.61       45.28     13.84 o 
   5   4  11       27.29       32.91     15.75 o 
   6   4  11        7.01       10.33     17.97 o 
  -6   5  11        7.11       -7.13     33.92 o 
  -5   5  11       12.29        9.40     19.49 o 
  -4   5  11       10.06        3.27     17.39 o 
  -3   5  11       84.43      105.49     14.84 o 
  -2   5  11       12.35        4.16      8.33 o 
  -1   5  11       82.50      101.49     13.02 o 
   0   5  11      260.51      247.76     11.81 o 
   1   5  11       83.44       92.64      8.30 o 
   2   5  11       12.66        9.81      7.23 o 
   3   5  11       83.41       96.57     21.52 o 
   4   5  11       10.24       19.75     12.58 o 
   5   5  11       12.19        2.35     14.27 o 
   6   5  11        7.23       12.86     19.03 o 
  -5   6  11       19.80       26.99     23.53 o 
  -4   6  11      132.33      144.03     25.98 o 
  -3   6  11       10.01        6.97     11.01 o 
  -2   6  11       92.94       78.60     14.37 o 
  -1   6  11       86.29      110.38     14.99 o 
   0   6  11       16.62       11.19      6.89 o 
   1   6  11       83.51       98.69     11.85 o 
   2   6  11       93.39      104.63     16.24 o 
   3   6  11        9.41       16.63     12.53 o 
   4   6  11      131.65      101.86     19.42 o 
   5   6  11       20.41       18.64     17.86 o 
   6   6  11        5.67      -13.83     34.85 o 
  -5   7  11       10.36        8.96     36.10 o 
  -4   7  11       37.23       37.17     38.20 o 
  -3   7  11       54.91       35.63     19.99 o 
  -2   7  11       41.58       36.63     13.35 o 
  -1   7  11      182.12      158.00     23.34 o 
   0   7  11       60.75       40.31      9.03 o 
   1   7  11      182.94      169.09     19.40 o 
   2   7  11       40.09       39.65     14.74 o 
   3   7  11       54.32       67.79     17.19 o 
   4   7  11       37.18       49.96     18.40 o 
   5   7  11       10.41        4.72     17.88 o 
  -5   8  11        6.64       -5.65     27.46 o 
  -4   8  11       16.19       25.99     25.33 o 
  -3   8  11        2.26       12.17     20.01 o 
  -2   8  11       14.22       17.67     17.15 o 
  -1   8  11       54.29       32.78     13.77 o 
   0   8  11       13.91       21.08     13.14 o 
   1   8  11       54.97       47.59     15.66 o 
   2   8  11       14.58       23.49     15.37 o 
   3   8  11        2.58        8.98     14.63 o 
   4   8  11       16.23       19.40     17.92 o 
   5   8  11        6.83      -27.15     34.64 o 
  -4   9  11        9.08       -8.08     26.15 o 
  -3   9  11       15.33       21.31     35.21 o 
  -2   9  11       15.35       22.14     20.17 o 
  -1   9  11       70.29       81.40     23.41 o 
   0   9  11        0.60       -9.68     16.94 o 
   1   9  11       71.23       83.79     19.69 o 
   2   9  11       15.50        9.36     16.23 o 
   3   9  11       15.55        1.77     16.82 o 
   4   9  11        9.45       17.24     20.61 o 
  -3  10  11       22.44       26.13     44.97 o 
  -2  10  11        8.95       33.00     37.63 o 
  -1  10  11       52.00       54.13     25.13 o 
   0  10  11       79.29       93.23     27.08 o 
   1  10  11       53.16       67.33     20.76 o 
   2  10  11        8.91        4.42     18.71 o 
   3  10  11       23.14       17.98     21.18 o 
  -1  11  11       19.50       27.01     26.10 o 
   0  11  11        8.20       16.60     24.97 o 
   1  11  11       19.56        9.23     24.05 o 
   0   0  12       34.89       39.57      6.71 o 
   1   0  12      175.42      260.57     19.52 o 
   2   0  12     1086.70     1100.91     35.01 o 
   3   0  12     2299.02     2399.76    120.48 o 
   4   0  12        1.75        7.27      8.59 o 
   5   0  12       12.70       -3.76     13.44 o 
   6   0  12       13.45        9.62     18.87 o 
   7   0  12       27.70       43.50     26.90 o 
  -6   1  12        6.17        7.64     19.55 o 
  -5   1  12        0.57       -1.63     13.17 o 
  -4   1  12      816.91      810.37     28.35 o 
  -3   1  12       55.49       62.00      6.82 o 
  -2   1  12     3195.39     3367.70    145.08 o 
  -1   1  12     1638.59     1556.62     38.16 o 
   0   1  12      536.06      487.08     12.36 o 
   1   1  12     1642.35     1605.95     81.20 o 
   2   1  12     3205.06     3265.48    190.57 o 
   3   1  12       56.76       52.49      7.59 o 
   4   1  12      816.50      751.83     48.32 o 
   5   1  12        0.55       -1.74     13.87 o 
   6   1  12        5.37       -0.01     17.52 o 
   7   1  12        6.06      -13.53     19.59 o 
  -7   2  12        7.89        8.05     36.20 o 
  -6   2  12       33.03       23.95     30.86 o 
  -5   2  12       25.82       18.52     16.61 o 
  -4   2  12       19.13       16.24      8.84 o 
  -3   2  12      450.28      488.50     33.69 o 
  -2   2  12      351.42      409.24     20.32 o 
  -1   2  12      202.24      205.38      7.08 o 
   0   2  12      183.54      171.72      7.28 o 
   1   2  12      217.31      154.52     34.32 o 
   2   2  12      352.84      398.31     33.41 o 
   3   2  12      456.27      484.43     30.75 o 
   4   2  12       20.33       20.01     10.36 o 
   5   2  12       23.82       30.91     16.90 o 
   6   2  12       31.80       17.42     16.09 o 
   7   2  12        7.59        8.34     26.59 o 
  -6   3  12        0.28       -2.99     28.51 o 
  -5   3  12      100.75       94.14     33.64 o 
  -4   3  12       49.50       62.06     13.57 o 
  -3   3  12      587.35      586.69     38.31 o 
  -2   3  12      108.50      118.02     11.72 o 
  -1   3  12      547.82      477.93     76.55 o 
   0   3  12     6130.86     6469.93    182.07 o 
   1   3  12      556.23      558.85     13.26 o 
   2   3  12      103.83      105.55      7.52 o 
   3   3  12      588.73      595.60     22.17 o 
   4   3  12       48.89       61.45     11.71 o 
   5   3  12      101.52      100.05     18.95 o 
   6   3  12        0.15        3.31     15.94 o 
  -6   4  12        1.65      -13.40     29.72 o 
  -5   4  12       62.37       68.39     22.86 o 
  -4   4  12       57.59       54.83     17.28 o 
  -3   4  12      394.22      280.34    151.48 o 
  -2   4  12      323.29      270.75     23.59 o 
  -1   4  12      952.56      930.46     26.60 o 
   0   4  12        1.28       -3.44      4.28 o 
   1   4  12      940.08      979.51     30.01 o 
   2   4  12      313.68      313.90     14.71 o 
   3   4  12      390.64      368.61     17.27 o 
   4   4  12       57.43       58.50     14.35 o 
   5   4  12       64.31       63.89     20.40 o 
   6   4  12        1.76      -14.57     17.03 o 
  -6   5  12        9.32        6.27     35.78 o 
  -5   5  12       32.33       28.72     17.44 o 
  -4   5  12      326.40      380.15     32.55 o 
  -3   5  12       44.58       47.65     11.42 o 
  -2   5  12      407.81      381.57     19.01 o 
  -1   5  12       23.79       19.80      7.35 o 
   0   5  12      883.62      858.01     28.92 o 
   1   5  12       26.24       27.42      6.29 o 
   2   5  12      409.10      391.63     18.03 o 
   3   5  12       44.65       35.02     12.71 o 
   4   5  12      328.21      345.01     27.74 o 
   5   5  12       33.80       30.54     16.38 o 
   6   5  12        9.37       10.03     19.89 o 
  -5   6  12       29.99       34.58     19.02 o 
  -4   6  12       12.56       11.23     18.18 o 
  -3   6  12      451.07      486.85     34.30 o 
  -2   6  12      310.61      305.18     28.20 o 
  -1   6  12      590.03      527.20     20.53 o 
   0   6  12      321.22      286.65     15.29 o 
   1   6  12      600.56      593.82     25.73 o 
   2   6  12      306.28      339.44     23.41 o 
   3   6  12      450.73      470.74     27.63 o 
   4   6  12       12.30       16.10     14.20 o 
   5   6  12       31.82       12.18     17.45 o 
   6   6  12        1.40       -3.42     35.56 o 
  -5   7  12        3.37       10.06     19.86 o 
  -4   7  12       32.49       41.36     23.13 o 
  -3   7  12       19.31        5.64     17.06 o 
  -2   7  12      227.21      256.68     28.36 o 
  -1   7  12      287.60      280.95     21.46 o 
   0   7  12        5.04        2.17      7.40 o 
   1   7  12      287.05      318.11     24.03 o 
   2   7  12      228.45      261.61     32.77 o 
   3   7  12       20.62       23.69     14.81 o 
   4   7  12       32.81       21.79     16.54 o 
   5   7  12        3.57       10.89     18.71 o 
  -5   8  12       15.05       11.19     29.45 o 
  -4   8  12       10.05      -10.55     23.89 o 
  -3   8  12       86.42       99.96     25.56 o 
  -2   8  12       47.95       44.15     19.65 o 
  -1   8  12      239.72      233.21     40.96 o 
   0   8  12      105.30       88.41     17.12 o 
   1   8  12      241.46      239.17     24.19 o 
   2   8  12       48.49       49.57     16.62 o 
   3   8  12       86.44      105.27     21.56 o 
   4   8  12        9.93       -1.71     17.50 o 
   5   8  12       15.14       18.89     38.63 o 
  -4   9  12        3.80        4.20     20.56 o 
  -3   9  12       22.45       37.37     24.14 o 
  -2   9  12       65.78       61.21     19.84 o 
  -1   9  12       35.28       34.41     19.78 o 
   0   9  12       34.05       54.49     21.42 o 
   1   9  12       36.72       49.83     17.47 o 
   2   9  12       63.60       48.15     18.47 o 
   3   9  12       21.74        6.56     17.43 o 
   4   9  12        3.98       23.88     20.92 o 
  -3  10  12       55.47       41.25     29.16 o 
  -2  10  12       16.38        8.62     34.14 o 
  -1  10  12      147.79      163.27     32.07 o 
   0  10  12        5.83       11.33     21.58 o 
   1  10  12      144.33      171.73     25.54 o 
   2  10  12       15.49       23.89     20.05 o 
   3  10  12       55.91       20.23     21.48 o 
  -1  11  12        0.30        4.35     35.56 o 
   0  11  12       15.22       14.23     26.23 o 
   1  11  12        0.23       14.11     35.21 o 
   1   0  13      803.84      796.55     32.03 o 
   2   0  13     3517.66     3993.25    141.42 o 
   3   0  13      226.45      254.48     14.74 o 
   4   0  13        9.22       10.77      8.83 o 
   5   0  13        1.05        0.29     13.61 o 
   6   0  13        2.01        4.27     18.41 o 
   7   0  13        2.66        9.58     23.73 o 
  -6   1  13        7.64        1.30     18.68 o 
  -5   1  13       99.02       90.33     20.75 o 
  -4   1  13       99.49       92.54     13.64 o 
  -3   1  13        3.24        1.21      3.96 o 
  -2   1  13      200.33      245.74     17.98 o 
  -1   1  13     1703.80     1693.34     46.80 o 
   0   1  13      698.40      692.52     18.47 o 
   1   1  13     1700.64     1718.66     86.54 o 
   2   1  13      199.83      247.43     13.50 o 
   3   1  13        3.21        2.63      4.56 o 
   4   1  13       99.71       88.94     17.74 o 
   5   1  13       98.94      104.90     21.84 o 
   6   1  13        7.51       11.41     18.85 o 
   7   1  13        2.58        7.17     25.01 o 
  -7   2  13        6.93        5.56     39.84 o 
  -6   2  13        1.44        2.07     26.23 o 
  -5   2  13        4.08        3.54     15.56 o 
  -4   2  13       77.11       88.27     11.75 o 
  -3   2  13       32.94       29.49      6.25 o 
  -2   2  13      189.08      195.13      8.00 o 
  -1   2  13      574.91      653.58     18.07 o 
   0   2  13       25.00       27.01      4.62 o 
   1   2  13      575.36      589.07     24.25 o 
   2   2  13      190.43      190.75     11.48 o 
   3   2  13       33.53       34.16      9.47 o 
   4   2  13       77.28      103.42     22.26 o 
   5   2  13        3.96       15.31     15.84 o 
   6   2  13        1.40       -0.22     15.11 o 
   7   2  13        6.83       20.74     37.27 o 
  -6   3  13        7.10       13.40     29.79 o 
  -5   3  13        7.53       -2.85     21.52 o 
  -4   3  13       95.45       99.15     14.95 o 
  -3   3  13      142.21      165.56     17.24 o 
  -2   3  13       95.03      110.75     12.09 o 
  -1   3  13       46.30       50.40      5.80 o 
   0   3  13      117.25      138.38      8.31 o 
   1   3  13       47.64       50.34      5.90 o 
   2   3  13       95.37      110.11      8.10 o 
   3   3  13      143.93      154.95     13.77 o 
   4   3  13       96.17       81.74     12.72 o 
   5   3  13        7.34        0.58     12.56 o 
   6   3  13        7.16       -4.93     16.38 o 
  -6   4  13        8.03      -18.10     29.93 o 
  -5   4  13        6.78       12.83     24.94 o 
  -4   4  13       24.30       11.69     12.63 o 
  -3   4  13      127.08      150.06     12.88 o 
  -2   4  13       99.60       82.92     23.08 o 
  -1   4  13       79.89       78.67      7.67 o 
   0   4  13      301.05      320.42     11.99 o 
   1   4  13       79.84       90.90      7.82 o 
   2   4  13      100.82      102.40      7.21 o 
   3   4  13      126.67      139.80     13.20 o 
   4   4  13       23.80       21.89     12.56 o 
   5   4  13        6.65       -0.28     13.49 o 
   6   4  13        7.82       13.72     18.27 o 
  -6   5  13        2.63        3.49     36.42 o 
  -5   5  13        2.89        5.33     21.56 o 
  -4   5  13        7.93       -5.28     12.24 o 
  -3   5  13      124.64      186.15     23.37 o 
  -2   5  13       76.22       68.66      9.48 o 
  -1   5  13      101.56       93.77     10.77 o 
   0   5  13      788.27      803.97     33.57 o 
   1   5  13       98.67      116.42      9.45 o 
   2   5  13       75.74       61.88     10.25 o 
   3   5  13      123.62      141.10     18.47 o 
   4   5  13        8.04        2.90     12.24 o 
   5   5  13        2.68        4.03     14.99 o 
   6   5  13        2.73       -2.49     18.82 o 
  -5   6  13        1.77        7.14     22.30 o 
  -4   6  13       28.65       36.48     16.28 o 
  -3   6  13       86.73       87.53     20.82 o 
  -2   6  13      440.36      420.76     20.16 o 
  -1   6  13       32.99       28.25      9.13 o 
   0   6  13      259.36      251.51     17.00 o 
   1   6  13       32.89       20.15      8.92 o 
   2   6  13      435.21      430.54     25.07 o 
   3   6  13       85.93       82.01     16.60 o 
   4   6  13       29.10       18.33     14.78 o 
   5   6  13        1.80      -15.49     15.72 o 
  -5   7  13        1.24       -0.22     19.65 o 
  -4   7  13       26.88       17.83     17.19 o 
  -3   7  13       98.07       82.92     23.17 o 
  -2   7  13      282.09      256.99     21.78 o 
  -1   7  13       30.61       33.47     11.65 o 
   0   7  13        3.45       -1.24      7.58 o 
   1   7  13       29.14       30.03     10.54 o 
   2   7  13      281.22      303.23     26.08 o 
   3   7  13       97.89       89.08     18.83 o 
   4   7  13       27.32       30.59     16.81 o 
   5   7  13        1.16        0.96     17.16 o 
  -5   8  13        5.28        4.49     29.97 o 
  -4   8  13       47.35       31.08     19.42 o 
  -3   8  13       31.42       29.63     20.46 o 
  -2   8  13       19.82       20.71     13.74 o 
  -1   8  13       10.63       15.89     12.65 o 
   0   8  13        0.01       -2.97     11.73 o 
   1   8  13       10.74        6.94     13.63 o 
   2   8  13       20.46       15.08     14.81 o 
   3   8  13       31.60       38.52     18.92 o 
   4   8  13       46.56       39.18     19.62 o 
  -4   9  13        3.67        2.27     25.91 o 
  -3   9  13       13.62       -4.53     22.45 o 
  -2   9  13       15.32       17.61     20.35 o 
  -1   9  13        9.09        5.31     18.23 o 
   0   9  13        0.56       -1.35     17.67 o 
   1   9  13        9.90       14.09     15.71 o 
   2   9  13       15.47       12.85     16.53 o 
   3   9  13       13.25      -11.47     17.11 o 
   4   9  13        3.83      -10.62     30.79 o 
  -3  10  13        1.39        9.20     26.83 o 
  -2  10  13       32.10       60.36     41.33 o 
  -1  10  13        4.40       13.25     22.54 o 
   0  10  13        0.46      -11.37     18.81 o 
   1  10  13        4.46        4.13     16.70 o 
   2  10  13       32.69       35.66     20.01 o 
   3  10  13        1.42       41.05     36.99 o 
   0  11  13        3.43       20.87     26.05 o 
   1  11  13       10.59       27.08     37.49 o 
   0   0  14      209.47      178.05     13.75 o 
   1   0  14     1460.53     1585.03     88.79 o 
   2   0  14     1125.43     1270.58     62.39 o 
   3   0  14       45.84       53.02      6.18 o 
   4   0  14      750.05      742.86     36.75 o 
   5   0  14      222.93      234.82     37.20 o 
   6   0  14        5.83        4.26     19.17 o 
   7   0  14        8.63       14.89     38.70 o 
  -6   1  14        6.20        7.14     18.43 o 
  -5   1  14       78.06       80.68     20.36 o 
  -4   1  14      112.94      127.23     15.36 o 
  -3   1  14      246.59      251.47     11.47 o 
  -2   1  14      959.22     1067.02     40.38 o 
  -1   1  14      998.89     1004.07     35.85 o 
   0   1  14      730.24      696.36     33.42 o 
   1   1  14      970.45      986.63     24.03 o 
   2   1  14      991.60     1064.23     62.49 o 
   3   1  14      241.85      238.95     10.50 o 
   4   1  14      108.02      122.42     19.57 o 
   5   1  14       78.20       60.36     18.94 o 
   6   1  14        5.83       -2.00     30.89 o 
   7   1  14        7.90        6.41     35.42 o 
  -7   2  14       21.12       10.05     40.91 o 
  -6   2  14       41.90       24.73     30.72 o 
  -5   2  14       62.29       68.67     21.06 o 
  -4   2  14      370.73      390.48     31.34 o 
  -3   2  14      798.01      796.75     45.60 o 
  -2   2  14      254.91      225.79      9.18 o 
  -1   2  14      338.16      342.81     11.53 o 
   0   2  14     3551.08     3414.64     94.13 o 
   1   2  14      353.44      335.60     10.72 o 
   2   2  14      246.51      166.76     56.24 o 
   3   2  14      793.56      816.25     92.32 o 
   4   2  14      369.71      358.07     21.62 o 
   5   2  14       62.78       76.31     20.77 o 
   6   2  14       40.50       56.36     20.08 o 
  -6   3  14       32.29       34.99     34.06 o 
  -5   3  14       65.50       78.39     30.72 o 
  -4   3  14      336.49      347.01     24.44 o 
  -3   3  14      130.93      155.40     11.83 o 
  -2   3  14     1134.41     1097.62     48.61 o 
  -1   3  14     1216.26     1262.24     48.57 o 
   0   3  14      640.56      717.35     15.40 o 
   1   3  14     1205.48     1126.57     19.40 o 
   2   3  14     1134.88     1042.94     29.79 o 
   3   3  14      123.22      141.25     15.06 o 
   4   3  14      330.49      327.43     19.86 o 
   5   3  14       65.87       73.30     17.68 o 
   6   3  14       32.41       34.41     18.76 o 
  -6   4  14        5.06        1.78     32.35 o 
  -5   4  14       22.78        0.71     24.59 o 
  -4   4  14       44.13       39.56     13.72 o 
  -3   4  14      752.36      741.00     45.02 o 
  -2   4  14      301.73      289.61     12.77 o 
  -1   4  14      527.77      532.61     15.73 o 
   0   4  14     1563.91     1607.95     67.24 o 
   1   4  14      548.43      575.42     17.72 o 
   2   4  14      294.16      295.66     10.81 o 
   3   4  14      738.70      659.98     22.88 o 
   4   4  14       44.09       47.73     14.67 o 
   5   4  14       23.28       26.72     15.82 o 
   6   4  14        5.57        6.98     18.13 o 
  -6   5  14       10.23       34.71     39.69 o 
  -5   5  14        5.50      -12.69     26.94 o 
  -4   5  14       76.26       86.05     17.51 o 
  -3   5  14      220.63      238.47     26.42 o 
  -2   5  14      185.55      194.99     14.08 o 
  -1   5  14      229.94      229.02     16.33 o 
   0   5  14       32.88       41.13      7.41 o 
   1   5  14      233.94      244.73     11.85 o 
   2   5  14      183.42      180.51     14.38 o 
   3   5  14      219.95      246.19     22.20 o 
   4   5  14       78.99       83.15     17.66 o 
   5   5  14        5.49       -3.67     14.65 o 
   6   5  14       10.70       -6.15     19.05 o 
  -5   6  14       35.12       49.53     33.42 o 
  -4   6  14      120.59      119.65     21.30 o 
  -3   6  14       49.57       33.40     14.28 o 
  -2   6  14       20.75       25.85     11.29 o 
  -1   6  14      358.42      300.05     20.25 o 
   0   6  14       12.94       16.15      7.24 o 
   1   6  14      367.97      361.27     18.10 o 
   2   6  14       23.62       44.09     13.15 o 
   3   6  14       51.89       53.74     15.72 o 
   4   6  14      121.98      155.54     22.58 o 
   5   6  14       36.09       54.71     20.10 o 
  -5   7  14       29.59       12.47     33.28 o 
  -4   7  14       57.42       36.84     18.20 o 
  -3   7  14      158.93      150.98     34.44 o 
  -2   7  14      387.13      340.79     23.49 o 
  -1   7  14       47.22       36.43     10.84 o 
   0   7  14      529.36      508.24     22.53 o 
   1   7  14       44.65       39.74     11.39 o 
   2   7  14      395.50      390.78     28.38 o 
   3   7  14      160.54      175.59     22.98 o 
   4   7  14       56.69       66.16     19.27 o 
   5   7  14       29.56       36.11     20.71 o 
  -4   8  14       26.93       19.32     19.65 o 
  -3   8  14       59.34       48.68     22.24 o 
  -2   8  14      160.11      147.38     20.64 o 
  -1   8  14       77.76       69.19     17.48 o 
   0   8  14       42.01       53.85     13.71 o 
   1   8  14       78.74       82.97     17.59 o 
   2   8  14      162.72      160.76     22.53 o 
   3   8  14       58.11       45.56     18.56 o 
   4   8  14       26.54       19.68     18.17 o 
  -4   9  14       52.69       42.74     28.82 o 
  -3   9  14       16.66      -12.65     21.40 o 
  -2   9  14       66.92       74.56     36.38 o 
  -1   9  14       44.70      113.92     25.96 o 
   0   9  14        9.00        7.59     18.01 o 
   1   9  14       45.37       85.92     20.09 o 
   2   9  14       67.03       75.12     21.27 o 
   3   9  14       15.55        3.54     17.54 o 
   4   9  14       51.55       64.42     40.48 o 
  -3  10  14       38.38       40.58     28.56 o 
  -2  10  14       36.22       33.28     38.63 o 
  -1  10  14       15.79       13.71     21.87 o 
   0  10  14       22.13       39.49     24.03 o 
   1  10  14       17.31       18.65     18.34 o 
   2  10  14       35.46       33.83     21.50 o 
   0  11  14        6.08       -4.63     33.57 o 
   1  11  14       12.35       30.57     40.05 o 
   1   0  15        1.01       10.11      5.47 o 
   2   0  15     1474.96     1541.40     76.21 o 
   3   0  15       63.01       60.37      6.51 o 
   4   0  15       31.10       30.59     14.11 o 
   5   0  15        5.81        5.32     14.93 o 
   6   0  15        0.02      -16.65     16.65 o 
   7   0  15        8.77        7.63     38.55 o 
  -6   1  15        7.16        2.21     18.58 o 
  -5   1  15       40.53       25.81     17.33 o 
  -4   1  15        0.97        8.40     12.27 o 
  -3   1  15      250.14      274.28     11.47 o 
  -2   1  15      492.74      469.38     21.05 o 
  -1   1  15     1427.91     1488.68     45.79 o 
   0   1  15     1703.64     1728.54     53.12 o 
   1   1  15     1428.92     1488.93     39.48 o 
   2   1  15      491.21      469.16     17.65 o 
   3   1  15      251.28      269.39     11.94 o 
   4   1  15        0.88       -9.73      9.73 o 
   5   1  15       40.37       31.29     16.78 o 
   6   1  15        7.22        3.33     18.28 o 
   7   1  15        0.32      -19.38     38.27 o 
  -7   2  15        4.61      -28.79     38.41 o 
  -6   2  15        9.82       12.54     29.22 o 
  -5   2  15       12.85        3.66     15.62 o 
  -4   2  15      412.69      364.13     34.32 o 
  -3   2  15       94.03      104.35      8.07 o 
  -2   2  15       38.95       52.82      5.11 o 
  -1   2  15      843.47      877.52     29.13 o 
   0   2  15     1078.28     1015.40     60.50 o 
   1   2  15      843.42      810.25     31.42 o 
   2   2  15       38.87       22.79     17.98 o 
   3   2  15       94.97       78.13     10.61 o 
   4   2  15      413.81      394.90     25.97 o 
   5   2  15       12.70       -0.05     15.35 o 
   6   2  15        9.74       20.59     17.90 o 
  -6   3  15        1.13      -12.76     28.93 o 
  -5   3  15       14.88       -6.63     23.80 o 
  -4   3  15      103.09      144.59     16.62 o 
  -3   3  15      917.42      908.92     58.05 o 
  -2   3  15     1743.68     1754.57     65.39 o 
  -1   3  15      420.66      442.93     12.01 o 
   0   3  15      755.26      802.09     16.37 o 
   1   3  15      419.82      338.46     70.60 o 
   2   3  15     1748.70     1716.83     55.50 o 
   3   3  15      918.93      878.52     25.69 o 
   4   3  15      102.14       95.14     13.42 o 
   5   3  15       14.73       17.90     14.17 o 
   6   3  15        1.22        4.69     17.01 o 
  -6   4  15       10.69       -5.77     33.00 o 
  -5   4  15       19.15       13.90     27.29 o 
  -4   4  15       86.40       89.12     16.47 o 
  -3   4  15      191.91      194.84     17.93 o 
  -2   4  15       43.40       41.61      7.37 o 
  -1   4  15      170.56      159.39     25.42 o 
   0   4  15      197.36      208.05     10.70 o 
   1   4  15      172.62      189.08     10.30 o 
   2   4  15       43.59       39.01      6.45 o 
   3   4  15      193.66      181.79     14.71 o 
   4   4  15       86.25       75.55     16.75 o 
   5   4  15       19.44        8.11     14.55 o 
   6   4  15       10.51       -6.84     17.84 o 
  -6   5  15        1.80       -1.21     37.34 o 
  -5   5  15        1.81       -9.34     26.08 o 
  -4   5  15       33.35       23.83     14.45 o 
  -3   5  15       39.31       36.00     13.17 o 
  -2   5  15       23.58       20.65      8.96 o 
  -1   5  15       34.34       36.69      7.34 o 
   0   5  15        4.50        3.98      5.87 o 
   1   5  15       33.77       31.04      7.17 o 
   2   5  15       24.01       14.72      8.13 o 
   3   5  15       39.05       43.42     13.40 o 
   4   5  15       33.92       31.85     15.09 o 
   5   5  15        1.84       -1.44     14.73 o 
   6   5  15        1.90       -0.02     19.11 o 
  -5   6  15        8.23        6.27     27.22 o 
  -4   6  15       17.27        3.69     15.10 o 
  -3   6  15       82.61       89.14     17.66 o 
  -2   6  15        4.40        2.33      8.32 o 
  -1   6  15      110.91      119.85     14.82 o 
   0   6  15        3.93        0.08      6.89 o 
   1   6  15      113.18      120.15     14.43 o 
   2   6  15        4.53        8.50     10.97 o 
   3   6  15       82.32       69.06     16.40 o 
   4   6  15       17.57       30.51     15.47 o 
   5   6  15        8.36        2.57     17.16 o 
  -5   7  15       30.35       28.43     33.21 o 
  -4   7  15       25.05       29.58     18.25 o 
  -3   7  15       27.45       12.17     14.82 o 
  -2   7  15      110.73       90.89     19.07 o 
  -1   7  15       39.81       35.75     10.56 o 
   0   7  15        2.01       -3.72      8.49 o 
   1   7  15       39.74       32.52     11.34 o 
   2   7  15      108.20      113.16     18.76 o 
   3   7  15       27.72       24.54     14.61 o 
   4   7  15       25.67       15.51     16.85 o 
   5   7  15       30.21       44.10     21.22 o 
  -4   8  15       37.51       41.04     20.10 o 
  -3   8  15       25.09       32.31     21.00 o 
  -2   8  15        5.58       18.28     18.56 o 
  -1   8  15       25.10       15.71     12.98 o 
   0   8  15        1.20        5.29     10.79 o 
   1   8  15       24.04       18.55     14.27 o 
   2   8  15        5.41        6.98     14.01 o 
   3   8  15       25.26       32.12     17.43 o 
   4   8  15       37.98       30.10     18.99 o 
  -4   9  15        9.84       19.43     26.90 o 
  -3   9  15        4.38       13.47     23.41 o 
  -2   9  15       35.30        9.38     21.99 o 
  -1   9  15       24.11       51.19     21.42 o 
   0   9  15      114.20      101.19     25.70 o 
   1   9  15       23.86       30.14     16.73 o 
   2   9  15       36.75       29.90     18.10 o 
   3   9  15        4.56       -1.19     17.80 o 
  -3  10  15        5.54       37.77     30.22 o 
  -2  10  15        0.02       25.09     36.92 o 
  -1  10  15       33.68       36.28     24.63 o 
   0  10  15        0.26        2.01     21.44 o 
   1  10  15       33.54       26.74     20.22 o 
   2  10  15        0.01        8.35     19.07 o 
   0  11  15       51.43       98.06     46.18 o 
   1  11  15       10.78       51.74     39.12 o 
   0   0  16     1118.45     1032.23     75.36 o 
   1   0  16      609.46      741.01     37.58 o 
   2   0  16     2268.90     2243.97    121.13 o 
   3   0  16      402.41      385.91     28.32 o 
   4   0  16       34.97       24.21     13.68 o 
   5   0  16        0.33       -3.08     13.41 o 
   6   0  16       20.71       25.78     20.61 o 
   7   0  16        4.65       12.83     36.13 o 
  -6   1  16        2.73       -1.20     18.97 o 
  -5   1  16       72.36       72.71     20.48 o 
  -4   1  16      306.62      316.04     36.63 o 
  -3   1  16      875.32      938.49     50.61 o 
  -2   1  16      306.04      322.73     12.72 o 
  -1   1  16     3470.64     3380.21     81.12 o 
   0   1  16      545.28      508.06     12.99 o 
   1   1  16     3469.54     3411.59    136.08 o 
   2   1  16      314.15      330.36     24.92 o 
   3   1  16      874.95      859.64     40.98 o 
   4   1  16      302.87      313.34     27.68 o 
   5   1  16       70.35       64.12     19.20 o 
   6   1  16        3.04       23.02     21.02 o 
  -6   2  16       10.82       13.54     29.08 o 
  -5   2  16        0.18        6.94     15.91 o 
  -4   2  16      374.89      331.28     28.19 o 
  -3   2  16      530.39      541.50     26.00 o 
  -2   2  16      251.21      242.17     12.58 o 
  -1   2  16      714.43      713.15     20.68 o 
   0   2  16        2.82       -0.63      3.40 o 
   1   2  16      713.66      653.72     23.72 o 
   2   2  16      267.51      262.51     22.23 o 
   3   2  16      533.39      336.64    164.37 o 
   4   2  16      365.79      372.82     23.13 o 
   5   2  16        0.18        1.87     15.34 o 
   6   2  16       11.57       14.79     17.69 o 
  -6   3  16       24.40       14.68     34.56 o 
  -5   3  16        5.55       -6.84     25.37 o 
  -4   3  16       10.94        7.91     11.10 o 
  -3   3  16      453.41      484.48     50.21 o 
  -2   3  16      933.92      939.32     31.99 o 
  -1   3  16      652.41      644.85     17.51 o 
   0   3  16      445.88      504.83     13.61 o 
   1   3  16      647.21      527.80     26.09 o 
   2   3  16      936.81      928.43     28.60 o 
   3   3  16      448.24      435.18     26.10 o 
   4   3  16       10.19       14.37      9.52 o 
   5   3  16        5.39       12.71     14.48 o 
   6   3  16       23.88       22.08     18.07 o 
  -6   4  16       11.87      -18.74     30.79 o 
  -5   4  16        0.15        6.41     27.29 o 
  -4   4  16      410.02      425.14     30.48 o 
  -3   4  16      353.68      376.99     31.21 o 
  -2   4  16      577.06      552.25     22.50 o 
  -1   4  16      202.99      121.62     50.63 o 
   0   4  16      775.54      784.43     39.95 o 
   1   4  16      207.34      222.37     10.98 o 
   2   4  16      561.76      511.56     14.91 o 
   3   4  16      359.04      367.95     18.65 o 
   4   4  16      417.00      370.86     25.64 o 
   5   4  16        0.26        4.71     14.25 o 
   6   4  16       10.67      -17.03     17.03 o 
  -5   5  16       37.73       44.33     31.14 o 
  -4   5  16      139.34      149.28     20.43 o 
  -3   5  16      371.13      360.59     23.71 o 
  -2   5  16      494.12      289.16     90.87 o 
  -1   5  16      735.68      731.44     25.60 o 
   0   5  16        2.77       -2.86      5.36 o 
   1   5  16      736.29      772.56     19.48 o 
   2   5  16      486.23      448.64     19.52 o 
   3   5  16      366.96      352.06     25.01 o 
   4   5  16      141.31      125.39     19.83 o 
   5   5  16       39.32       25.77     16.69 o 
   6   5  16        3.59       -8.10     23.23 o 
  -5   6  16        2.46        4.28     29.93 o 
  -4   6  16       94.43      107.56     20.47 o 
  -3   6  16      140.57      138.28     18.80 o 
  -2   6  16      737.79      661.66     33.65 o 
  -1   6  16      185.49      171.59     15.17 o 
   0   6  16      457.44      459.09     22.46 o 
   1   6  16      182.84      182.25     15.52 o 
   2   6  16      734.66      775.97     65.45 o 
   3   6  16      141.37      148.94     21.67 o 
   4   6  16       98.13       99.26     19.98 o 
   5   6  16        2.80        0.78     17.04 o 
  -5   7  16        7.43       14.97     33.85 o 
  -4   7  16       92.28       95.90     30.21 o 
  -3   7  16       69.18       54.88     21.14 o 
  -2   7  16        7.55        5.07     14.53 o 
  -1   7  16       44.93       37.81     10.65 o 
   0   7  16       19.85       28.65     10.71 o 
   1   7  16       45.79       46.26     12.01 o 
   2   7  16        7.43        7.52     12.65 o 
   3   7  16       69.74       54.61     18.84 o 
   4   7  16       91.69      103.92     21.73 o 
   5   7  16        7.96       -1.59     17.96 o 
  -4   8  16       18.22        9.92     23.76 o 
  -3   8  16       18.30        2.46     19.89 o 
  -2   8  16      175.76      155.63     51.45 o 
  -1   8  16       30.15       20.35     13.38 o 
   0   8  16       98.12       91.33     15.25 o 
   1   8  16       29.96       26.98     15.78 o 
   2   8  16      177.92      157.38     22.56 o 
   3   8  16       18.74       21.63     16.78 o 
   4   8  16       17.64       26.88     19.13 o 
  -4   9  16        5.57       30.53     28.68 o 
  -3   9  16       55.05       34.65     31.64 o 
  -2   9  16       39.36       44.33     23.80 o 
  -1   9  16       34.09       27.23     19.52 o 
   0   9  16        0.75       -2.84     14.46 o 
   1   9  16       32.73       44.13     18.38 o 
   2   9  16       40.28       37.67     18.96 o 
   3   9  16       54.65       73.62     22.82 o 
  -3  10  16        1.49        9.62     39.12 o 
  -2  10  16      103.36      168.76     51.38 o 
  -1  10  16       16.07       32.35     33.92 o 
   0  10  16       56.00       53.11     26.18 o 
   1  10  16       16.79       18.06     19.43 o 
   2  10  16      101.77       95.73     25.46 o 
   0  11  16       13.60       33.85     40.12 o 
   1  11  16       11.36       45.47     39.91 o 
   1   0  17     1015.00     1094.51     46.44 o 
   2   0  17      471.27      477.16     32.90 o 
   3   0  17        5.71        0.78      5.67 o 
   4   0  17      131.06      131.31     21.39 o 
   5   0  17        5.59       -1.87     14.36 o 
   6   0  17        9.26      -10.56     18.62 o 
  -6   1  17        2.05       -6.90     23.38 o 
  -5   1  17        3.16       -3.23     14.46 o 
  -4   1  17       29.45       18.64     13.99 o 
  -3   1  17       77.48       84.84      8.32 o 
  -2   1  17      141.79      174.71     13.35 o 
  -1   1  17     1066.57     1062.68     31.94 o 
   0   1  17      186.27      169.20      8.61 o 
   1   1  17     1062.69     1057.94     32.06 o 
   2   1  17      141.43      153.57     12.72 o 
   3   1  17       77.13       68.35     11.10 o 
   4   1  17       29.36       19.36     19.99 o 
   5   1  17        3.32       -6.42     13.90 o 
   6   1  17        2.03        7.45     20.03 o 
  -6   2  17        4.33       46.18     34.21 o 
  -5   2  17        6.82       22.52     17.77 o 
  -4   2  17        6.65       21.48     15.14 o 
  -3   2  17      112.37      127.66     14.45 o 
  -2   2  17        6.55        7.71      6.10 o 
  -1   2  17      163.24      159.35      5.81 o 
   0   2  17       52.14       62.01      9.16 o 
   1   2  17      162.69      162.55     11.04 o 
   2   2  17        6.27        9.62      6.03 o 
   3   2  17      113.05       76.78     46.77 o 
   4   2  17        6.41        1.65      9.65 o 
   5   2  17        6.76        0.79     16.17 o 
   6   2  17        4.44       -2.32     16.85 o 
  -6   3  17        6.77       20.67     33.00 o 
  -5   3  17       14.57       -6.13     23.16 o 
  -4   3  17        9.29       -6.98     19.24 o 
  -3   3  17      279.37      288.46     16.22 o 
  -2   3  17      100.62      114.26      9.47 o 
  -1   3  17      609.48      630.30     19.07 o 
   0   3  17      576.15      585.66     17.65 o 
   1   3  17      605.77      605.50     16.73 o 
   2   3  17       99.52      109.00      9.03 o 
   3   3  17      281.13      277.43     17.28 o 
   4   3  17        9.30        9.71      9.79 o 
   5   3  17       14.43        6.27     14.23 o 
   6   3  17        6.82        3.48     17.12 o 
  -6   4  17       11.39       -1.21     34.49 o 
  -5   4  17        7.77      -13.11     25.23 o 
  -4   4  17       14.09       21.72     13.30 o 
  -3   4  17      206.65      229.05     24.76 o 
  -2   4  17      140.59      134.81     11.52 o 
  -1   4  17      136.43       78.43     21.21 o 
   0   4  17       97.74       98.44      9.01 o 
   1   4  17      135.00      151.56     10.42 o 
   2   4  17      142.59      150.71     13.05 o 
   3   4  17      205.94      200.89     23.97 o 
   4   4  17       13.84       14.22     12.77 o 
   5   4  17        7.90       16.25     16.17 o 
   6   4  17       11.10        9.92     18.89 o 
  -5   5  17        5.56       -4.70     29.36 o 
  -4   5  17       18.18       13.90     14.41 o 
  -3   5  17       63.17       77.39     14.94 o 
  -2   5  17       70.70       79.93     11.17 o 
  -1   5  17       64.51       77.61      9.11 o 
   0   5  17       15.68       15.45      6.60 o 
   1   5  17       64.98       75.83      8.95 o 
   2   5  17       69.31       69.80     11.27 o 
   3   5  17       63.46       59.09     14.65 o 
   4   5  17       18.43       13.35     14.43 o 
   5   5  17        5.41        8.29     16.07 o 
   6   5  17        3.86       -0.12     24.16 o 
  -5   6  17        1.81       26.01     30.36 o 
  -4   6  17       18.04        3.83     14.89 o 
  -3   6  17        0.52        9.70     12.46 o 
  -2   6  17      213.06      183.51     19.92 o 
  -1   6  17      280.47      273.06     17.58 o 
   0   6  17       15.18        8.16      7.26 o 
   1   6  17      278.06      282.39     17.77 o 
   2   6  17      210.41      185.39     20.60 o 
   3   6  17        0.44        0.04     12.13 o 
   4   6  17       18.67       22.86     14.95 o 
   5   6  17        1.86        4.76     17.09 o 
  -5   7  17        5.48      -17.46     31.07 o 
  -4   7  17        7.51        3.90     16.45 o 
  -3   7  17       24.26       24.63     18.47 o 
  -2   7  17       25.46       15.65     16.20 o 
  -1   7  17       61.50       37.95     10.93 o 
   0   7  17        3.15       -0.05      9.78 o 
   1   7  17       60.06       51.82     12.75 o 
   2   7  17       25.14        8.65     13.43 o 
   3   7  17       23.48       28.16     15.10 o 
   4   7  17        7.67       -4.86     15.42 o 
   5   7  17        5.70        5.50     19.75 o 
  -4   8  17        7.04       -8.49     22.39 o 
  -3   8  17        4.55       11.18     20.30 o 
  -2   8  17       57.29       51.02     20.19 o 
  -1   8  17       33.24       29.96     13.81 o 
   0   8  17      180.97      203.08     19.53 o 
   1   8  17       32.85       10.29     14.64 o 
   2   8  17       56.02       50.07     17.60 o 
   3   8  17        4.75        4.75     18.66 o 
   4   8  17        7.28       30.14     19.21 o 
  -4   9  17        2.45       -3.14     41.48 o 
  -3   9  17       35.38        8.70     23.20 o 
  -2   9  17       15.76       34.62     22.60 o 
  -1   9  17       60.87       88.16     23.78 o 
   0   9  17       11.16       11.03     15.65 o 
   1   9  17       60.12       43.34     18.01 o 
   2   9  17       15.42       11.37     17.19 o 
   3   9  17       36.34       22.34     19.67 o 
  -2  10  17       26.65       60.01     43.33 o 
  -1  10  17        7.74       21.17     36.13 o 
   0  10  17        5.35        0.84     21.68 o 
   1  10  17        7.37        1.02     17.31 o 
   2  10  17       27.14       19.01     20.93 o 
   0  11  17        0.52       25.94     38.13 o 
   1  11  17        5.61       35.63     39.69 o 
   0   0  18      559.25      562.12     35.10 o 
   1   0  18      295.13      279.56      9.14 o 
   2   0  18       21.14       11.09      6.82 o 
   3   0  18      433.67      427.89     21.05 o 
   4   0  18        0.32       -3.40     11.33 o 
   5   0  18      143.31      178.55     27.21 o 
   6   0  18        0.05       -6.90     19.21 o 
  -6   1  18       45.74       58.88     25.44 o 
  -5   1  18        5.35       19.29     17.59 o 
  -4   1  18      191.58      203.95     39.87 o 
  -3   1  18      520.55      543.44     23.74 o 
  -2   1  18     1351.85     1292.68     23.46 o 
  -1   1  18      291.89      311.43      8.89 o 
   0   1  18      472.38      418.56     14.73 o 
   1   1  18      293.32      314.50     14.67 o 
   2   1  18     1327.81     1248.40     55.52 o 
   3   1  18      520.90      508.80     25.67 o 
   4   1  18      189.81      239.59     29.36 o 
   5   1  18        5.32        5.28     15.69 o 
   6   1  18       45.38       50.78     23.82 o 
  -6   2  18       26.13       27.94     31.93 o 
  -5   2  18       65.92       71.74     21.98 o 
  -4   2  18      121.59       96.37     20.70 o 
  -3   2  18      457.29      453.30     26.59 o 
  -2   2  18      313.02      307.77     14.15 o 
  -1   2  18      925.84      967.56     34.40 o 
   0   2  18      256.49      252.89     38.13 o 
   1   2  18      917.03      891.16     29.00 o 
   2   2  18      314.40      323.48     15.88 o 
   3   2  18      455.32      390.62     25.52 o 
   4   2  18      120.64      155.37     40.19 o 
   5   2  18       65.32       79.90     17.66 o 
   6   2  18       26.00       37.70     19.57 o 
  -6   3  18       12.47        9.19     32.28 o 
  -5   3  18       13.88        4.13     24.94 o 
  -4   3  18      171.74      183.01     37.49 o 
  -3   3  18      215.68      212.17     19.03 o 
  -2   3  18      156.82      154.03     11.56 o 
  -1   3  18      280.46      292.25     10.49 o 
   0   3  18     1317.23     1355.59     46.98 o 
   1   3  18      281.34      281.95     11.43 o 
   2   3  18      153.56      148.55     10.17 o 
   3   3  18      214.79      222.12     16.63 o 
   4   3  18      173.03      216.11     18.54 o 
   5   3  18       13.60        7.39     14.72 o 
   6   3  18       12.40       14.61     18.54 o 
  -6   4  18       21.57       31.78     36.84 o 
  -5   4  18      112.95      108.68     37.34 o 
  -4   4  18       59.81       77.18     29.72 o 
  -3   4  18      226.71      251.11     17.15 o 
  -2   4  18        8.18        4.59      6.66 o 
  -1   4  18      533.91      501.12     27.29 o 
   0   4  18      760.07      817.19     33.06 o 
   1   4  18      552.63      450.49     79.47 o 
   2   4  18        8.11       13.21      7.73 o 
   3   4  18      223.28      231.53     16.88 o 
   4   4  18       60.60       65.02     17.09 o 
   5   4  18      113.86      154.09     33.45 o 
   6   4  18       21.33       10.02     19.51 o 
  -5   5  18        1.13      -19.10     29.65 o 
  -4   5  18      210.43      256.45     41.25 o 
  -3   5  18      115.66      131.85     17.63 o 
  -2   5  18      224.02      220.59     20.57 o 
  -1   5  18       76.56       93.86      9.74 o 
   0   5  18      235.95      249.24     13.59 o 
   1   5  18       76.49       79.54      9.16 o 
   2   5  18      228.47      249.40     16.90 o 
   3   5  18      116.39      127.97     23.54 o 
   4   5  18      210.66      201.27     24.18 o 
   5   5  18        1.21      -10.36     15.67 o 
  -5   6  18       78.03       45.90     34.28 o 
  -4   6  18        1.37       -0.21     14.92 o 
  -3   6  18       41.32       39.02     18.30 o 
  -2   6  18       53.38       42.46     13.79 o 
  -1   6  18      169.29      174.05     15.46 o 
   0   6  18       21.97       29.58      8.44 o 
   1   6  18      174.92      187.19     16.25 o 
   2   6  18       53.12       38.59     11.39 o 
   3   6  18       42.21       38.91     14.82 o 
   4   6  18        1.49       15.42     15.52 o 
   5   6  18       78.01       94.39     22.42 o 
  -5   7  18        6.15       -7.77     32.85 o 
  -4   7  18       45.93       29.82     22.40 o 
  -3   7  18        9.15        9.85     18.44 o 
  -2   7  18       91.73       69.69     19.97 o 
  -1   7  18      111.20       85.96     13.66 o 
   0   7  18      256.88      287.46     20.47 o 
   1   7  18      110.44      100.97     14.83 o 
   2   7  18       91.23      101.06     18.79 o 
   3   7  18        9.12        6.30     14.37 o 
   4   7  18       45.56       47.07     18.59 o 
   5   7  18        5.93        6.90     24.36 o 
  -4   8  18        6.28        5.53     24.72 o 
  -3   8  18       56.42       38.80     21.63 o 
  -2   8  18       12.24        7.28     17.29 o 
  -1   8  18      142.86      148.22     20.67 o 
   0   8  18       20.32       15.02     12.28 o 
   1   8  18      144.48      140.23     22.14 o 
   2   8  18       12.33        1.86     14.89 o 
   3   8  18       57.14       42.78     18.48 o 
   4   8  18        6.30       13.46     18.73 o 
  -4   9  18       36.30       77.75     46.25 o 
  -3   9  18       16.95       11.04     32.89 o 
  -2   9  18       29.33       40.19     33.35 o 
  -1   9  18        5.35        0.36     27.79 o 
   0   9  18       61.75       68.25     18.88 o 
   1   9  18        5.29        6.82     16.56 o 
   2   9  18       28.60       24.15     18.70 o 
   3   9  18       16.64       13.86     19.79 o 
  -2  10  18       19.62        7.98     38.63 o 
  -1  10  18       32.82       33.28     35.70 o 
   0  10  18        0.02       12.43     23.03 o 
   1  10  18       34.43       18.89     19.47 o 
   2  10  18       19.68       16.28     20.29 o 
   1  11  18       17.85       38.21     29.25 o 
   1   0  19      590.73      559.12     14.21 o 
   2   0  19       67.95       68.60     10.36 o 
   3   0  19       15.03        9.76      7.97 o 
   4   0  19       31.92       35.07     15.16 o 
   5   0  19        9.18       14.87     17.05 o 
   6   0  19        1.19      -14.69     19.85 o 
  -6   1  19        4.60        8.73     21.22 o 
  -5   1  19       16.90       18.44     17.10 o 
  -4   1  19       16.39       20.40     15.09 o 
  -3   1  19        6.13        8.88      8.37 o 
  -2   1  19       24.62       33.49      6.72 o 
  -1   1  19      121.20      105.87      6.26 o 
   0   1  19       57.21       56.82      6.74 o 
   1   1  19      120.55      103.49     10.83 o 
   2   1  19       24.14       22.11      7.40 o 
   3   1  19        6.23        6.47      7.73 o 
   4   1  19       15.99       31.27     15.24 o 
   5   1  19       16.96        4.62     15.60 o 
   6   1  19        4.53       13.24     21.41 o 
  -6   2  19        4.46       17.39     30.64 o 
  -5   2  19        0.72       -5.24     16.95 o 
  -4   2  19       76.01       82.81     19.85 o 
  -3   2  19      234.51      231.03     12.95 o 
  -2   2  19       74.53       88.70     10.07 o 
  -1   2  19      306.63      294.77      8.50 o 
   0   2  19       28.91       20.64      5.92 o 
   1   2  19      307.69      279.91     16.58 o 
   2   2  19       74.89      100.05     11.36 o 
   3   2  19      236.13      206.88     15.56 o 
   4   2  19       76.33       85.35     19.28 o 
   5   2  19        0.70        0.12     13.15 o 
   6   2  19        4.49        0.62     17.29 o 
  -6   3  19       21.22       22.45     32.92 o 
  -5   3  19        8.56       20.24     27.51 o 
  -4   3  19       47.86       56.80     25.58 o 
  -3   3  19      224.83      253.55     15.94 o 
  -2   3  19       37.74       33.31      9.80 o 
  -1   3  19      260.79      261.11     10.13 o 
   0   3  19      332.63      362.73     12.41 o 
   1   3  19      258.37      247.56     11.08 o 
   2   3  19       38.06       27.61      6.74 o 
   3   3  19      226.46      245.87     16.94 o 
   4   3  19       47.24       50.36     12.53 o 
   5   3  19        8.79       10.83     15.03 o 
   6   3  19       21.05        1.48     18.32 o 
  -6   4  19        0.41       21.09     37.06 o 
  -5   4  19       22.56       24.37     30.50 o 
  -4   4  19      118.86      102.84     33.21 o 
  -3   4  19       28.62       38.22     10.25 o 
  -2   4  19        6.90        5.88      9.27 o 
  -1   4  19       19.15       16.49      6.02 o 
   0   4  19      142.56      173.56     11.21 o 
   1   4  19       19.60       16.02      5.70 o 
   2   4  19        7.36        3.68      7.06 o 
   3   4  19       28.53       28.44      9.92 o 
   4   4  19      120.13      100.18     17.73 o 
   5   4  19       22.06       20.95     16.92 o 
   6   4  19        0.45       -7.39     19.06 o 
  -5   5  19        5.81       -3.78     29.65 o 
  -4   5  19       30.06       37.13     26.80 o 
  -3   5  19       81.22       71.97     16.25 o 
  -2   5  19       26.78       35.29     11.60 o 
  -1   5  19      140.35      166.61     12.13 o 
   0   5  19       26.59       23.33      7.26 o 
   1   5  19      137.99      158.05     11.72 o 
   2   5  19       26.37       19.11      8.97 o 
   3   5  19       82.50       81.09     16.02 o 
   4   5  19       30.56       28.58     15.70 o 
   5   5  19        5.97       -1.68     16.98 o 
  -5   6  19       18.15       46.32     36.63 o 
  -4   6  19        8.42       18.69     16.17 o 
  -3   6  19       37.30       46.11     19.91 o 
  -2   6  19      220.11      209.87     21.13 o 
  -1   6  19       44.85       37.23      9.01 o 
   0   6  19        0.01       -4.04      7.14 o 
   1   6  19       43.97       32.18     10.24 o 
   2   6  19      219.78      247.67     18.98 o 
   3   6  19       37.31       39.66     15.58 o 
   4   6  19        8.70        2.20     14.68 o 
   5   6  19       18.41        8.08     17.65 o 
  -4   7  19        5.10       -1.64     28.01 o 
  -3   7  19       14.50       19.90     19.33 o 
  -2   7  19       13.59       10.74     12.86 o 
  -1   7  19       24.69       29.50     10.94 o 
   0   7  19        0.06       -9.02      9.02 o 
   1   7  19       24.21       30.12     12.04 o 
   2   7  19       13.47       24.03     14.34 o 
   3   7  19       13.92        7.85     14.83 o 
   4   7  19        5.16        0.64     15.69 o 
   5   7  19        9.77       -5.20     32.28 o 
  -4   8  19        0.77      -12.25     23.87 o 
  -3   8  19       17.33       12.19     20.51 o 
  -2   8  19       11.69       10.32     18.05 o 
  -1   8  19       11.25       24.25     13.97 o 
   0   8  19        2.04       -2.51     11.04 o 
   1   8  19       11.31       14.53     14.16 o 
   2   8  19       11.43       16.17     15.95 o 
   3   8  19       17.29       16.12     16.77 o 
   4   8  19        0.88        4.27     18.14 o 
  -4   9  19       16.56       25.94     41.83 o 
  -3   9  19        9.53       11.02     23.90 o 
  -2   9  19        9.52       31.93     34.14 o 
  -1   9  19       18.94        8.62     30.29 o 
   0   9  19      158.49      186.67     24.72 o 
   1   9  19       19.13       -0.16     16.40 o 
   2   9  19        9.72        0.98     16.86 o 
   3   9  19        9.82       26.02     19.99 o 
  -2  10  19       12.49       19.67     38.41 o 
  -1  10  19        5.72       16.03     35.92 o 
   0  10  19       90.24      121.58     31.17 o 
   1  10  19        5.99       12.87     19.55 o 
   2  10  19       12.52        5.71     20.14 o 
   1  11  19       15.90       -4.05     27.05 o 
   0   0  20       22.52       13.38      7.08 o 
   1   0  20      110.13      107.13      7.98 o 
   2   0  20       18.60       16.33      7.62 o 
   3   0  20        0.01       -5.28      7.52 o 
   4   0  20      475.44      440.92     46.32 o 
   5   0  20       27.69       32.97     18.52 o 
   6   0  20       12.14        0.89     21.05 o 
  -6   1  20       14.74      -14.00     18.87 o 
  -5   1  20       69.32       78.21     22.64 o 
  -4   1  20       11.88        5.29     13.95 o 
  -3   1  20      321.44      305.81     19.49 o 
  -2   1  20      584.58      573.00     21.49 o 
  -1   1  20      118.83      118.73      6.87 o 
   0   1  20      748.86      727.38     24.21 o 
   1   1  20      118.80      154.81     12.62 o 
   2   1  20      585.48      535.36     24.34 o 
   3   1  20      323.70      335.54     19.12 o 
   4   1  20       11.35        6.51     12.91 o 
   5   1  20       69.77       93.50     22.58 o 
   6   1  20       14.69       31.43     22.98 o 
  -6   2  20        6.22        4.28     33.35 o 
  -5   2  20       15.16       21.86     17.85 o 
  -4   2  20      302.46      328.02     30.96 o 
  -3   2  20       74.57       81.31     11.40 o 
  -2   2  20     1696.40     1645.77     42.34 o 
  -1   2  20      133.33      119.11      6.59 o 
   0   2  20     2014.57     1961.03     77.45 o 
   1   2  20      129.89      132.79     12.09 o 
   2   2  20     1696.26     1683.04     76.91 o 
   3   2  20       72.85       79.48     12.05 o 
   4   2  20      305.86      351.75     38.52 o 
   5   2  20       15.77       21.94     15.02 o 
   6   2  20        6.50        9.76     18.63 o 
  -6   3  20        5.31       16.89     34.56 o 
  -5   3  20        2.90        4.92     26.65 o 
  -4   3  20       28.19       27.22     24.37 o 
  -3   3  20      982.25      947.95     41.05 o 
  -2   3  20      207.97      218.32     16.80 o 
  -1   3  20      707.33      753.62     30.58 o 
   0   3  20      515.45      539.77     17.88 o 
   1   3  20      706.99      689.96     20.22 o 
   2   3  20      205.89      171.18     36.81 o 
   3   3  20      975.68      967.27     33.76 o 
   4   3  20       28.24       19.63     10.86 o 
   5   3  20        2.50       -6.65     13.88 o 
   6   3  20        5.20       -8.35     17.77 o 
  -6   4  20        3.31       -6.63     36.20 o 
  -5   4  20        3.82        1.07     27.65 o 
  -4   4  20       53.18       40.76     27.08 o 
  -3   4  20       25.61       21.76     11.34 o 
  -2   4  20     1240.42     1203.17     35.22 o 
  -1   4  20       18.01       20.00      6.41 o 
   0   4  20      311.73      334.11     13.39 o 
   1   4  20       17.30       20.86      6.40 o 
   2   4  20     1248.76     1141.55     29.60 o 
   3   4  20       26.32       18.85      9.59 o 
   4   4  20       53.45       51.67     16.15 o 
   5   4  20        3.61       -7.41     14.30 o 
   6   4  20        3.23        7.41     19.73 o 
  -5   5  20       39.41       36.49     33.99 o 
  -4   5  20       21.41       26.01     26.44 o 
  -3   5  20      235.56      225.98     22.54 o 
  -2   5  20       14.29       14.48     10.56 o 
  -1   5  20      566.52      539.52     20.03 o 
   0   5  20        6.85       -2.26      6.31 o 
   1   5  20      577.37      582.98     18.37 o 
   2   5  20       13.52       17.71      9.39 o 
   3   5  20      230.96      225.17     22.94 o 
   4   5  20       22.07       23.62     15.41 o 
   5   5  20       39.85       28.98     19.26 o 
  -5   6  20       15.07       -4.28     30.00 o 
  -4   6  20       65.46       62.93     30.43 o 
  -3   6  20       26.80       18.44     17.07 o 
  -2   6  20      154.53      152.48     18.99 o 
  -1   6  20      238.20      233.17     14.57 o 
   0   6  20       68.69       70.33     10.28 o 
   1   6  20      239.89      255.64     18.71 o 
   2   6  20      163.03      200.16     17.94 o 
   3   6  20       26.79       25.29     14.25 o 
   4   6  20       66.40       64.39     19.55 o 
   5   6  20       15.18       17.39     18.64 o 
  -4   7  20        6.11      -15.11     26.80 o 
  -3   7  20      154.04      137.39     53.02 o 
  -2   7  20        9.31        6.11     12.44 o 
  -1   7  20      314.00      303.81     19.77 o 
   0   7  20       23.50       21.49     10.69 o 
   1   7  20      318.80      334.66     20.82 o 
   2   7  20        9.84       12.36     13.63 o 
   3   7  20      151.02      130.59     21.96 o 
   4   7  20        6.41       11.34     16.79 o 
  -4   8  20       52.34        6.34     33.35 o 
  -3   8  20        6.78        3.28     26.72 o 
  -2   8  20       98.20       92.61     32.39 o 
  -1   8  20       84.01       55.13     21.35 o 
   0   8  20      185.42      195.41     19.99 o 
   1   8  20       83.31       43.87     17.16 o 
   2   8  20       97.41      113.73     21.96 o 
   3   8  20        6.66      -12.67     16.29 o 
   4   8  20       52.05       38.12     22.05 o 
  -3   9  20       91.96       98.50     43.08 o 
  -2   9  20       29.14       12.33     33.21 o 
  -1   9  20       21.23       15.89     30.79 o 
   0   9  20       37.44       50.92     17.98 o 
   1   9  20       20.45       -3.54     16.12 o 
   2   9  20       28.73       12.42     17.57 o 
   3   9  20       91.37       84.36     24.45 o 
  -2  10  20       33.04       89.30     47.39 o 
  -1  10  20       42.59       44.33     39.48 o 
   0  10  20        0.15       41.41     38.34 o 
   1  10  20       41.88       48.60     22.86 o 
   2  10  20       33.34       29.64     22.82 o 
   1   0  21      354.59      380.70     11.56 o 
   2   0  21      261.99      259.67     16.00 o 
   3   0  21       73.42       82.72     14.53 o 
   4   0  21       22.69       37.40     12.31 o 
   5   0  21       39.11       47.58     21.17 o 
   6   0  21        1.16       -3.45     20.38 o 
  -6   1  21       12.48       15.64     21.64 o 
  -5   1  21       13.80       16.87     18.46 o 
  -4   1  21        5.31        5.25     10.79 o 
  -3   1  21       30.04       22.68     10.12 o 
  -2   1  21      413.15      398.40     14.49 o 
  -1   1  21      418.36      400.12     13.58 o 
   0   1  21       20.51       20.19      8.44 o 
   1   1  21      418.71      414.94     30.04 o 
   2   1  21      411.99      395.19     25.46 o 
   3   1  21       29.65       40.94     10.59 o 
   4   1  21        5.38        6.00     13.43 o 
   5   1  21       13.70       21.39     18.24 o 
   6   1  21       12.51        6.20     21.64 o 
  -6   2  21        3.31      -16.89     29.08 o 
  -5   2  21        8.45        7.74     17.23 o 
  -4   2  21       44.28       66.53     19.42 o 
  -3   2  21      176.68      183.11     18.63 o 
  -2   2  21       63.57       69.63      9.38 o 
  -1   2  21      687.10      709.24     21.41 o 
   0   2  21      776.65      716.78     27.42 o 
   1   2  21      684.34      690.92     34.57 o 
   2   2  21       63.61       68.00     10.67 o 
   3   2  21      177.25      155.26     15.75 o 
   4   2  21       44.87       48.56     16.98 o 
   5   2  21        8.59        5.98     14.24 o 
   6   2  21        3.38       11.96     18.57 o 
  -6   3  21       25.36       39.84     37.06 o 
  -5   3  21        9.79       17.96     28.72 o 
  -4   3  21      109.78      143.74     35.28 o 
  -3   3  21       27.09       21.22     10.78 o 
  -2   3  21      274.73      268.89     17.76 o 
  -1   3  21       80.25       91.29      8.20 o 
   0   3  21      809.48      756.77     17.61 o 
   1   3  21       79.99       74.78      8.35 o 
   2   3  21      273.36      216.22     47.16 o 
   3   3  21       26.67       14.22      9.15 o 
   4   3  21      110.92      105.30     15.15 o 
   5   3  21        9.85       17.55     16.19 o 
   6   3  21       25.10       14.29     19.56 o 
  -6   4  21        1.87       -3.56     38.70 o 
  -5   4  21        4.38       18.32     31.00 o 
  -4   4  21       25.85       19.67     25.66 o 
  -3   4  21       19.15       19.59     11.86 o 
  -2   4  21      606.95      552.02     28.12 o 
  -1   4  21      576.04      622.59     22.11 o 
   0   4  21        5.92       -3.25      5.36 o 
   1   4  21      571.09      599.97     17.93 o 
   2   4  21      604.68      550.09     21.63 o 
   3   4  21       19.81       19.56     10.21 o 
   4   4  21       26.27       32.35     15.16 o 
   5   4  21        4.42        0.78     15.76 o 
   6   4  21        1.83       -9.90     23.30 o 
  -5   5  21        2.32       35.56     33.85 o 
  -4   5  21       18.01        6.84     25.80 o 
  -3   5  21       16.40       13.85     12.87 o 
  -2   5  21      214.09      250.31     27.59 o 
  -1   5  21       29.91       19.63     10.73 o 
   0   5  21       45.94       58.93      9.20 o 
   1   5  21       29.76       34.15      8.12 o 
   2   5  21      212.15      259.07     18.89 o 
   3   5  21       16.77       17.82     12.85 o 
   4   5  21       17.72       11.23     14.07 o 
   5   5  21        2.43      -13.76     16.63 o 
  -5   6  21        7.74       -8.84     30.50 o 
  -4   6  21       17.91        1.21     25.37 o 
  -3   6  21       20.10       15.83     17.27 o 
  -2   6  21       24.72       29.60     12.84 o 
  -1   6  21       41.23       29.83      8.70 o 
   0   6  21        3.13        2.13      7.54 o 
   1   6  21       40.03       43.87     11.54 o 
   2   6  21       25.02       18.64     11.07 o 
   3   6  21       19.70       22.36     14.15 o 
   4   6  21       18.27       10.52     15.53 o 
   5   6  21        7.51        1.56     18.05 o 
  -4   7  21       15.59        3.92     29.50 o 
  -3   7  21        9.90       13.62     18.72 o 
  -2   7  21       11.06        4.33     12.39 o 
  -1   7  21       28.68       16.58     12.72 o 
   0   7  21       17.29       29.80     11.63 o 
   1   7  21       28.75       30.11     12.40 o 
   2   7  21       10.25       12.96     14.16 o 
   3   7  21        9.62        2.26     14.06 o 
   4   7  21       15.69       27.16     18.28 o 
  -4   8  21        3.93      -24.16     30.36 o 
  -3   8  21       27.38       25.43     21.74 o 
  -2   8  21       10.57        9.82     18.93 o 
  -1   8  21       22.26       23.56     18.98 o 
   0   8  21        0.38       -2.64     11.80 o 
   1   8  21       21.91       22.11     15.69 o 
   2   8  21       10.36       -0.67     15.46 o 
   3   8  21       26.69       12.10     17.95 o 
   4   8  21        4.09       -6.69     19.06 o 
  -3   9  21        3.10      -10.28     23.71 o 
  -2   9  21       26.33       66.92     38.98 o 
  -1   9  21        3.59       -8.34     27.86 o 
   0   9  21       12.89       11.88     16.35 o 
   1   9  21        3.61        8.69     17.39 o 
   2   9  21       26.01        4.94     18.58 o 
   3   9  21        2.97       15.97     19.94 o 
  -2  10  21       28.44       71.48     43.47 o 
  -1  10  21       33.04       33.28     37.49 o 
   0  10  21       22.30      -14.61     34.14 o 
   1  10  21       32.37       58.53     23.20 o 
   2  10  21       28.13       23.95     26.63 o 
   0   0  22      357.50      404.89     18.99 o 
   1   0  22      534.08      499.30     13.83 o 
   2   0  22      137.02      155.62     14.54 o 
   3   0  22       12.72        7.73      8.86 o 
   4   0  22       56.00       63.39     14.36 o 
   5   0  22       45.35       43.31     19.75 o 
   6   0  22      106.90      118.78     30.66 o 
  -6   1  22       60.40       74.79     26.81 o 
  -5   1  22       95.46       90.89     24.08 o 
  -4   1  22      309.70      327.04     23.88 o 
  -3   1  22       74.08       81.96     14.35 o 
  -2   1  22      296.78      314.47     12.90 o 
  -1   1  22      208.13      211.12     10.79 o 
   0   1  22     1521.84     1466.54     46.11 o 
   1   1  22      211.34      234.59     14.35 o 
   2   1  22      283.67      304.32     18.51 o 
   3   1  22       72.03       77.62     13.05 o 
   4   1  22      311.19      306.16     22.17 o 
   5   1  22       96.16      144.51     28.90 o 
   6   1  22       60.77       57.12     25.99 o 
  -6   2  22       40.35       64.07     37.34 o 
  -5   2  22       72.95       66.33     23.37 o 
  -4   2  22        6.26        7.34     11.42 o 
  -3   2  22      283.94      287.62     22.48 o 
  -2   2  22       88.54       81.82     10.00 o 
  -1   2  22      356.46      349.53     11.31 o 
   0   2  22       96.37       78.41     16.16 o 
   1   2  22      354.81      332.84     16.89 o 
   2   2  22       94.75      111.79     13.01 o 
   3   2  22      272.15      270.16     17.83 o 
   4   2  22        5.98       18.85     14.86 o 
   5   2  22       73.97       78.75     18.78 o 
   6   2  22       39.74       43.78     20.71 o 
  -6   3  22        0.92       -4.20     35.42 o 
  -5   3  22      104.12      103.34     38.34 o 
  -4   3  22      125.87      101.98     33.57 o 
  -3   3  22      337.76      326.41     27.26 o 
  -2   3  22       97.57      115.21     13.86 o 
  -1   3  22      547.05      596.93     21.34 o 
   0   3  22      585.39      547.54     15.49 o 
   1   3  22      555.55      524.22     16.21 o 
   2   3  22       88.68      105.18     10.24 o 
   3   3  22      333.93      339.66     18.99 o 
   4   3  22      126.67      163.00     17.92 o 
   5   3  22      104.33       88.65     20.39 o 
   6   3  22        0.80       -3.95     19.07 o 
  -5   4  22       17.92       53.59     33.49 o 
  -4   4  22       66.68       69.06     32.57 o 
  -3   4  22      341.80      335.23     23.54 o 
  -2   4  22       54.32       56.16     12.56 o 
  -1   4  22      499.97      543.96     16.11 o 
   0   4  22      331.45      329.56     13.79 o 
   1   4  22      496.17      495.84     16.65 o 
   2   4  22       58.21       62.36     11.15 o 
   3   4  22      347.87      358.62     20.59 o 
   4   4  22       64.46       71.38     17.78 o 
   5   4  22       17.63        8.30     17.04 o 
  -5   5  22       48.80       78.53     40.91 o 
  -4   5  22       96.24       64.57     32.14 o 
  -3   5  22       97.82       98.71     17.55 o 
  -2   5  22      319.15      299.84     22.02 o 
  -1   5  22      258.38      163.89     40.35 o 
   0   5  22      334.64      367.10     15.73 o 
   1   5  22      265.21      188.45     48.75 o 
   2   5  22      321.65      339.80     19.52 o 
   3   5  22       97.61      112.10     28.24 o 
   4   5  22       96.49       86.31     19.06 o 
   5   5  22       48.36       35.27     19.45 o 
  -5   6  22       18.66       14.32     35.06 o 
  -4   6  22       32.36       36.49     30.29 o 
  -3   6  22       70.54       88.65     22.34 o 
  -2   6  22       62.12       55.45     14.81 o 
  -1   6  22      155.00      152.16     18.43 o 
   0   6  22      227.45      225.80     15.08 o 
   1   6  22      158.08      197.37     19.33 o 
   2   6  22       65.16       64.00     13.37 o 
   3   6  22       70.40       66.19     17.78 o 
   4   6  22       32.93       33.51     17.32 o 
   5   6  22       18.46       42.90     20.66 o 
  -4   7  22        8.49       -0.29     28.29 o 
  -3   7  22       24.09       21.08     21.91 o 
  -2   7  22       54.35       55.71     16.63 o 
  -1   7  22       19.33        7.02     12.48 o 
   0   7  22        2.36        6.58     10.53 o 
   1   7  22       18.85       17.06     11.93 o 
   2   7  22       51.98       44.28     16.48 o 
   3   7  22       23.80       33.81     17.15 o 
   4   7  22        9.08       27.64     18.27 o 
  -4   8  22        3.55      -10.62     32.14 o 
  -3   8  22       45.76       52.05     24.54 o 
  -2   8  22       11.49       39.99     46.43 o 
  -1   8  22       98.88      113.01     25.93 o 
   0   8  22       20.07       19.59     13.27 o 
   1   8  22       99.46      107.18     21.13 o 
   2   8  22       11.63       -4.14     15.53 o 
   3   8  22       44.16       48.79     19.57 o 
   4   8  22        3.92        2.70     19.03 o 
  -3   9  22       15.24        6.16     25.30 o 
  -2   9  22       22.62       17.25     34.42 o 
  -1   9  22       42.91       39.20     33.14 o 
   0   9  22       68.20       77.05     26.25 o 
   1   9  22       42.89       34.12     19.92 o 
   2   9  22       21.67       13.31     19.24 o 
   3   9  22       14.62       10.21     20.41 o 
  -2  10  22        4.89       46.89     41.98 o 
  -1  10  22       37.85       26.87     40.41 o 
   0  10  22       18.84       16.75     38.84 o 
   1  10  22       37.06       58.76     23.82 o 
   2  10  22        4.98      -10.98     25.02 o 
   1   0  23       27.30       22.40      5.36 o 
   2   0  23        1.30       -1.45      6.83 o 
   3   0  23      100.04      127.78     15.72 o 
   4   0  23       14.50       24.28     11.19 o 
   5   0  23        0.00       -3.51     16.50 o 
   6   0  23        0.01        6.64     22.19 o 
  -6   1  23        0.96      -20.30     20.31 o 
  -5   1  23       50.24       38.25     20.81 o 
  -4   1  23       21.31       15.55     12.07 o 
  -3   1  23       36.00       44.21     12.20 o 
  -2   1  23       31.73       20.39      6.45 o 
  -1   1  23      645.07      649.94     17.46 o 
   0   1  23       29.97       37.00      6.65 o 
   1   1  23      642.46      670.49     22.93 o 
   2   1  23       31.50       27.60      8.96 o 
   3   1  23       36.15       43.87     11.09 o 
   4   1  23       21.13       24.13     11.43 o 
   5   1  23       49.77       31.62     20.49 o 
   6   1  23        0.93        7.12     21.55 o 
  -6   2  23        7.97       -7.27     30.86 o 
  -5   2  23        1.61        4.73     18.38 o 
  -4   2  23        2.08        6.32     11.24 o 
  -3   2  23      512.61      447.26     31.35 o 
  -2   2  23       12.38       13.13      6.81 o 
  -1   2  23      271.42      260.11     10.88 o 
   0   2  23      577.62      589.33     19.80 o 
   1   2  23      271.73      290.36     22.45 o 
   2   2  23       12.80        8.65      8.16 o 
   3   2  23      512.04      465.19     24.99 o 
   4   2  23        2.21       -4.13     13.92 o 
   5   2  23        1.67       -2.62     14.05 o 
   6   2  23        8.16       -1.46     18.24 o 
  -6   3  23        2.85       -8.05     33.00 o 
  -5   3  23        9.63       20.95     29.15 o 
  -4   3  23        5.39       12.33     24.09 o 
  -3   3  23       55.97       43.17     16.01 o 
  -2   3  23      466.51      470.72     21.97 o 
  -1   3  23      115.04      132.83      9.06 o 
   0   3  23      203.62      191.98     16.30 o 
   1   3  23      116.53      126.96     10.33 o 
   2   3  23      467.79      448.94     16.54 o 
   3   3  23       55.06       63.71     12.39 o 
   4   3  23        5.55        2.16     10.34 o 
   5   3  23        9.94        9.10     15.39 o 
   6   3  23        2.85       -1.45     19.21 o 
  -5   4  23       21.18       24.94     31.64 o 
  -4   4  23        9.08       21.31     27.37 o 
  -3   4  23      244.30      222.33     47.71 o 
  -2   4  23       84.00       71.85     13.45 o 
  -1   4  23      301.44      308.11     13.26 o 
   0   4  23        2.13        0.25      5.95 o 
   1   4  23      301.04      290.23     13.78 o 
   2   4  23       85.47       91.31     12.37 o 
   3   4  23      245.49      254.30     19.59 o 
   4   4  23        9.53       12.54     13.96 o 
   5   4  23       20.94       22.97     18.25 o 
  -5   5  23        3.96      -18.96     31.29 o 
  -4   5  23       21.49       42.19     29.72 o 
  -3   5  23       33.31       42.40     14.56 o 
  -2   5  23        2.16        4.17     10.42 o 
  -1   5  23      100.49      132.72     16.39 o 
   0   5  23        0.26       -5.78      6.70 o 
   1   5  23      100.99      110.13     12.91 o 
   2   5  23        2.27        0.00      9.38 o 
   3   5  23       34.13       26.64     13.72 o 
   4   5  23       21.79       12.06     15.61 o 
   5   5  23        4.02       -9.39     16.58 o 
  -5   6  23       13.37       22.02     37.34 o 
  -4   6  23       11.35       -7.84     25.94 o 
  -3   6  23       25.03       13.60     14.35 o 
  -2   6  23        2.07        7.69     12.23 o 
  -1   6  23      174.83      166.62     19.10 o 
   0   6  23       18.95       20.84      9.26 o 
   1   6  23      174.69      175.11     16.85 o 
   2   6  23        2.36       -6.85      9.85 o 
   3   6  23       25.26       51.03     16.88 o 
   4   6  23       11.31        3.60     15.69 o 
   5   6  23       13.22        9.91     19.45 o 
  -4   7  23        0.30       -2.21     29.29 o 
  -3   7  23       28.13       16.04     25.91 o 
  -2   7  23        2.15        1.67     13.44 o 
  -1   7  23       33.85       19.27     13.43 o 
   0   7  23        8.38        3.77     11.01 o 
   1   7  23       32.66       24.86     12.23 o 
   2   7  23        2.18        4.31     13.75 o 
   3   7  23       29.14       20.64     16.81 o 
   4   7  23        0.27        2.37     16.61 o 
  -4   8  23       16.45       15.39     33.85 o 
  -3   8  23        5.51        7.28     21.52 o 
  -2   8  23       25.31       28.20     20.30 o 
  -1   8  23       41.98       28.17     19.80 o 
   0   8  23       52.15       64.69     15.74 o 
   1   8  23       42.14       43.90     17.60 o 
   2   8  23       24.34       16.20     17.21 o 
   3   8  23        5.43      -13.14     15.65 o 
   4   8  23       16.65        4.59     25.09 o 
  -3   9  23       30.97        9.31     25.35 o 
  -2   9  23       28.38       32.92     34.42 o 
  -1   9  23       62.62       81.96     37.63 o 
   0   9  23        7.37       -1.14     30.15 o 
   1   9  23       62.33       43.35     20.81 o 
   2   9  23       28.63       42.86     20.81 o 
   3   9  23       30.79       23.91     21.61 o 
  -2  10  23       31.89       36.35     40.76 o 
  -1  10  23        1.33      -21.31     35.21 o 
   0  10  23        0.09      -27.65     34.28 o 
   1  10  23        1.35        1.99     20.84 o 
   2  10  23       31.29        7.22     28.14 o 
   0   0  24      422.53      420.14     32.14 o 
   1   0  24        7.47        4.76      4.97 o 
   2   0  24      146.55      147.71     14.96 o 
   3   0  24      745.21      767.67     45.34 o 
   4   0  24       71.95       90.32     16.17 o 
   5   0  24       21.79       22.76     18.77 o 
   6   0  24       16.97       20.47     23.85 o 
  -6   1  24       15.79       18.77     24.00 o 
  -5   1  24       25.60       28.01     20.57 o 
  -4   1  24      104.57      126.75     18.44 o 
  -3   1  24      242.25      248.39     21.11 o 
  -2   1  24      286.51      280.43     18.00 o 
  -1   1  24       19.26       11.53      5.74 o 
   0   1  24      333.52      363.32     14.00 o 
   1   1  24       20.98       15.21      7.52 o 
   2   1  24      274.48      252.65     16.69 o 
   3   1  24      236.20      198.71     18.51 o 
   4   1  24      103.21      111.70     17.16 o 
   5   1  24       26.55       38.05     20.52 o 
   6   1  24       15.64      -12.67     20.47 o 
  -6   2  24        8.22       14.25     34.78 o 
  -5   2  24       56.45       65.83     24.12 o 
  -4   2  24      108.89       96.31     17.15 o 
  -3   2  24      205.90      248.43     21.76 o 
  -2   2  24      302.28      295.74     14.81 o 
  -1   2  24     1435.01     1478.37     51.38 o 
   0   2  24      402.78      369.27     29.78 o 
   1   2  24     1424.95     1413.86     36.06 o 
   2   2  24      297.92      311.46     20.00 o 
   3   2  24      204.33      237.40     19.38 o 
   4   2  24      111.12      136.73     23.72 o 
   5   2  24       56.39       61.65     18.44 o 
   6   2  24        7.63       14.06     20.49 o 
  -6   3  24       12.22       22.73     37.77 o 
  -5   3  24        3.74       -6.70     25.66 o 
  -4   3  24        0.89       -7.09     13.17 o 
  -3   3  24       75.12       81.39     18.68 o 
  -2   3  24      936.08      937.83     73.15 o 
  -1   3  24      254.73      252.55     10.98 o 
   0   3  24      192.20      188.17     23.59 o 
   1   3  24      265.15      251.36     12.54 o 
   2   3  24      927.57      881.62     26.68 o 
   3   3  24       76.39       77.50     12.92 o 
   4   3  24        0.44       -3.93     10.28 o 
   5   3  24        4.36       13.21     16.49 o 
   6   3  24       11.69       18.22     25.09 o 
  -5   4  24       26.13       37.27     34.14 o 
  -4   4  24      110.75      111.03     35.63 o 
  -3   4  24        5.33        2.14     13.00 o 
  -2   4  24      344.09      341.16     21.54 o 
  -1   4  24     1108.61     1045.18     48.34 o 
   0   4  24      298.58      315.26     14.09 o 
   1   4  24     1111.84     1083.61     24.51 o 
   2   4  24      352.14      330.53     18.22 o 
   3   4  24        6.65        1.93     10.02 o 
   4   4  24      108.93      101.98     19.75 o 
   5   4  24       26.83       28.44     18.32 o 
  -5   5  24       39.04       13.97     33.99 o 
  -4   5  24       17.57       -8.41     23.87 o 
  -3   5  24      188.53      169.87     26.84 o 
  -2   5  24       85.47       81.69     15.70 o 
  -1   5  24      156.24      170.55     18.36 o 
   0   5  24      747.14      725.59     25.15 o 
   1   5  24      156.80      176.70     13.60 o 
   2   5  24       85.46       91.18     14.33 o 
   3   5  24      190.44      203.83     22.91 o 
   4   5  24       17.50       14.03     15.05 o 
   5   5  24       38.60       44.83     20.53 o 
  -5   6  24       15.79       25.16     35.56 o 
  -4   6  24       31.61       12.61     26.87 o 
  -3   6  24      128.82      126.49     25.85 o 
  -2   6  24       46.24       55.35     14.91 o 
  -1   6  24       26.44       36.60     13.72 o 
   0   6  24        9.17       11.54      8.48 o 
   1   6  24       30.00       23.45     11.19 o 
   2   6  24       43.21       40.37     12.80 o 
   3   6  24      130.28      133.60     21.77 o 
   4   6  24       30.47       33.01     18.27 o 
   5   6  24       16.43        4.23     19.28 o 
  -4   7  24       74.59       33.78     34.71 o 
  -3   7  24       32.80       56.99     23.19 o 
  -2   7  24       67.83       67.60     17.31 o 
  -1   7  24       33.49       39.93     14.94 o 
   0   7  24      240.44      256.67     20.46 o 
   1   7  24       32.47       29.36     13.46 o 
   2   7  24       66.45       64.04     17.86 o 
   3   7  24       31.56       36.49     18.82 o 
   4   7  24       74.60       90.77     23.40 o 
  -4   8  24       14.52       17.39     35.42 o 
  -3   8  24       52.34       54.07     41.26 o 
  -2   8  24        3.93       -1.48     14.65 o 
  -1   8  24       85.70       70.90     42.40 o 
   0   8  24        0.22        6.22     18.13 o 
   1   8  24       85.67       77.46     20.29 o 
   2   8  24        3.41       -0.27     16.38 o 
   3   8  24       52.59       61.95     21.46 o 
  -3   9  24        6.88       11.94     26.38 o 
  -2   9  24       77.54       66.70     39.84 o 
  -1   9  24       62.66       66.44     26.72 o 
   0   9  24       16.98       16.03     34.35 o 
   1   9  24       64.60       38.24     20.80 o 
   2   9  24       76.81       66.72     23.05 o 
   3   9  24        7.10       -2.86     25.94 o 
  -2  10  24       43.12       86.30     47.32 o 
  -1  10  24       38.48       24.87     39.12 o 
   0  10  24        7.63       18.67     41.05 o 
   1  10  24       38.42       43.79     22.89 o 
   2  10  24       44.71       41.38     30.38 o 
   1   0  25       52.03       55.51      7.20 o 
   2   0  25       13.02        3.22      7.92 o 
   3   0  25       68.51       69.02     13.51 o 
   4   0  25       20.92        6.47     11.63 o 
   5   0  25       15.75       23.38     20.12 o 
   6   0  25        1.14        9.13     23.53 o 
  -6   1  25        1.47        2.27     22.85 o 
  -5   1  25        1.95       -4.20     18.21 o 
  -4   1  25        3.21        4.88     11.68 o 
  -3   1  25      329.94      310.63     21.39 o 
  -2   1  25       34.92       48.91     11.24 o 
  -1   1  25       25.62       18.06      6.33 o 
   0   1  25        2.10        6.27      5.62 o 
   1   1  25       25.69       27.28      8.50 o 
   2   1  25       35.60       34.47     10.43 o 
   3   1  25      329.33      308.44     20.76 o 
   4   1  25        3.41        3.16     10.52 o 
   5   1  25        1.92       -1.15     17.12 o 
   6   1  25        1.49        3.85     25.87 o 
  -6   2  25        0.57      -25.16     31.78 o 
  -5   2  25        4.07       -2.20     19.12 o 
  -4   2  25       11.24        4.95     11.01 o 
  -3   2  25      607.51      569.49     54.69 o 
  -2   2  25        1.48        5.15      8.52 o 
  -1   2  25      385.13      383.42     21.00 o 
   0   2  25        1.52        4.50      5.16 o 
   1   2  25      382.48      390.64     27.19 o 
   2   2  25        1.45        8.49      8.32 o 
   3   2  25      609.00      569.95     25.81 o 
   4   2  25       11.09        8.64     16.32 o 
   5   2  25        3.99        5.15     15.49 o 
   6   2  25        0.55        7.20     19.91 o 
  -6   3  25        3.18        6.06     35.63 o 
  -5   3  25       15.47       21.17     30.72 o 
  -4   3  25       15.28       -6.78     13.62 o 
  -3   3  25      110.69       88.63     19.56 o 
  -2   3  25      533.38      525.34     27.19 o 
  -1   3  25      135.02      145.97     15.59 o 
   0   3  25        0.01        1.85      5.23 o 
   1   3  25      134.27      144.64     11.36 o 
   2   3  25      530.43      485.65     20.70 o 
   3   3  25      110.97       91.03     13.86 o 
   4   3  25       15.64       12.43     11.73 o 
   5   3  25       15.29       22.77     17.99 o 
  -5   4  25        4.31       10.62     31.78 o 
  -4   4  25       63.87       34.85     27.15 o 
  -3   4  25      101.92      101.78     21.66 o 
  -2   4  25       15.07       16.66     10.77 o 
  -1   4  25      203.71      244.19     19.89 o 
   0   4  25       27.59       27.74      7.83 o 
   1   4  25      201.39      220.37     13.72 o 
   2   4  25       15.37       19.84      9.31 o 
   3   4  25      101.35       87.42     14.34 o 
   4   4  25       64.40       56.85     18.39 o 
   5   4  25        4.34        3.80     16.39 o 
  -5   5  25        3.51       42.76     39.34 o 
  -4   5  25        2.28       -0.78     25.87 o 
  -3   5  25        4.73       13.25     16.60 o 
  -2   5  25        8.60        7.53     11.28 o 
  -1   5  25      124.62      143.63     18.60 o 
   0   5  25        1.01       -1.14      7.40 o 
   1   5  25      124.48      142.93     12.78 o 
   2   5  25        8.90        7.88     10.22 o 
   3   5  25        4.91        2.40     10.90 o 
   4   5  25        2.51       -1.65     14.69 o 
   5   5  25        3.46       16.43     18.91 o 
  -4   6  25        0.51       18.60     27.86 o 
  -3   6  25        8.10       11.88     17.83 o 
  -2   6  25       21.37        9.63     12.15 o 
  -1   6  25       22.80       25.80     13.34 o 
   0   6  25        0.19       -2.63      8.04 o 
   1   6  25       22.14       20.91     10.75 o 
   2   6  25       20.97       12.99     11.41 o 
   3   6  25        8.59        3.15     14.64 o 
   4   6  25        0.54      -15.08     15.08 o 
   5   6  25       25.42        1.00     31.64 o 
  -4   7  25        4.21        0.21     30.86 o 
  -3   7  25       38.28       25.51     36.67 o 
  -2   7  25        0.39        2.05     13.60 o 
  -1   7  25        2.19        2.45     13.43 o 
   0   7  25       48.93       37.45     13.12 o 
   1   7  25        2.04        4.26     11.98 o 
   2   7  25        0.40        2.22     13.85 o 
   3   7  25       37.82       57.74     19.35 o 
   4   7  25        3.90       -1.00     17.61 o 
  -3   8  25       21.45       25.37     24.20 o 
  -2   8  25       13.35        2.48     16.14 o 
  -1   8  25        1.13        3.93     18.46 o 
   0   8  25        5.02       22.13     20.34 o 
   1   8  25        0.92       -4.57     15.89 o 
   2   8  25       12.99       23.27     17.68 o 
   3   8  25       21.65       17.85     19.55 o 
  -3   9  25       19.07        1.22     26.31 o 
  -2   9  25       29.84       -8.91     31.86 o 
  -1   9  25        0.17       -4.30     28.04 o 
   0   9  25       70.15       53.52     37.70 o 
   1   9  25        0.17        1.48     18.70 o 
   2   9  25       28.95        3.18     20.46 o 
   3   9  25       19.29        0.47     27.03 o 
  -1  10  25       17.37       23.45     39.05 o 
   0  10  25        4.72       58.72     44.47 o 
   2  10  25       21.75       41.27     30.49 o 
   0   0  26        0.09       -0.22      7.60 o 
   1   0  26       43.62       51.33      7.33 o 
   2   0  26       30.72       38.58     10.46 o 
   3   0  26       30.06       21.76     11.05 o 
   4   0  26       37.52       38.02     13.49 o 
   5   0  26        5.21       20.29     20.02 o 
   6   0  26       48.32       47.47     26.92 o 
  -6   1  26        3.81      -16.93     22.32 o 
  -5   1  26      152.62      154.05     30.25 o 
  -4   1  26       34.86       12.65     12.50 o 
  -3   1  26      301.33      311.49     21.59 o 
  -2   1  26        6.74        7.68      8.94 o 
  -1   1  26      261.96      259.46     12.66 o 
   0   1  26       89.20      109.22     10.16 o 
   1   1  26      259.32      242.51     15.93 o 
   2   1  26        5.99        6.20      8.06 o 
   3   1  26      300.19      303.09     20.78 o 
   4   1  26       35.79       34.18     13.33 o 
   5   1  26      153.12      203.42     32.40 o 
   6   1  26        3.94        9.94     23.54 o 
  -6   2  26       41.49       44.26     40.19 o 
  -5   2  26        3.14        3.20     19.33 o 
  -4   2  26       24.74       35.74     14.66 o 
  -3   2  26      103.41       95.33     16.17 o 
  -2   2  26      480.64      492.51     24.24 o 
  -1   2  26      326.42      315.08     13.86 o 
   0   2  26     1323.74     1223.31     47.16 o 
   1   2  26      327.37      299.61     17.86 o 
   2   2  26      469.48      461.79     24.00 o 
   3   2  26      102.82      110.94     17.64 o 
   4   2  26       25.78       31.25     17.96 o 
   5   2  26        3.35        6.11     15.79 o 
   6   2  26       42.17       47.76     27.95 o 
  -5   3  26       98.49       55.09     35.13 o 
  -4   3  26       40.56       26.72     17.20 o 
  -3   3  26       16.75        3.47     12.47 o 
  -2   3  26      129.16      129.08     15.75 o 
  -1   3  26      957.77      962.70     60.05 o 
   0   3  26       58.88       43.79     10.23 o 
   1   3  26      954.78      899.24     22.31 o 
   2   3  26      129.93      126.29     12.02 o 
   3   3  26       18.05        4.49      9.71 o 
   4   3  26       40.66       30.39     13.08 o 
   5   3  26       98.75       96.95     25.29 o 
  -5   4  26        1.51       13.11     32.57 o 
  -4   4  26       72.05       65.22     21.49 o 
  -3   4  26        3.22       22.09     15.33 o 
  -2   4  26      134.56      144.46     17.46 o 
  -1   4  26       86.59       84.01     14.08 o 
   0   4  26      978.29     1027.78     37.02 o 
   1   4  26       86.97       94.92     10.63 o 
   2   4  26      138.70      143.49     15.37 o 
   3   4  26        3.24        1.06     10.45 o 
   4   4  26       74.76       53.84     18.49 o 
   5   4  26        1.36        2.32     17.74 o 
  -5   5  26       74.10       56.94     39.84 o 
  -4   5  26       14.10       30.93     28.72 o 
  -3   5  26       57.06       51.17     19.46 o 
  -2   5  26       40.68       54.13     14.84 o 
  -1   5  26      130.48      134.20     18.04 o 
   0   5  26       93.43      111.59     11.86 o 
   1   5  26      131.02      165.57     13.82 o 
   2   5  26       41.90       52.88     12.77 o 
   3   5  26       55.76       47.93     13.97 o 
   4   5  26       13.51        9.18     15.73 o 
   5   5  26       74.62       70.63     23.53 o 
  -4   6  26       77.35       77.61     36.92 o 
  -3   6  26       28.80       43.24     20.61 o 
  -2   6  26       14.72       21.55     13.39 o 
  -1   6  26       16.07        5.62     11.52 o 
   0   6  26      133.49      165.29     14.43 o 
   1   6  26       17.00       10.04     10.90 o 
   2   6  26       15.72       18.77     12.15 o 
   3   6  26       27.89       35.85     17.12 o 
   4   6  26       76.29       47.10     19.85 o 
  -4   7  26        3.61       13.11     33.14 o 
  -3   7  26       40.93        8.98     27.37 o 
  -2   7  26       46.31       31.25     15.75 o 
  -1   7  26       52.89       50.03     16.76 o 
   0   7  26       47.47       65.15     20.98 o 
   1   7  26       55.69       71.80     15.46 o 
   2   7  26       45.51       38.14     17.39 o 
   3   7  26       38.92       42.28     19.42 o 
   4   7  26        3.79        4.03     18.36 o 
  -3   8  26       51.61       32.64     34.49 o 
  -2   8  26       59.06       50.98     19.17 o 
  -1   8  26       24.35       17.25     21.34 o 
   0   8  26      221.91      219.75     38.55 o 
   1   8  26       23.90       45.21     18.48 o 
   2   8  26       57.52       32.91     19.10 o 
   3   8  26       51.14       42.27     21.69 o 
  -3   9  26       10.15       -6.56     34.06 o 
  -2   9  26       24.48       57.87     40.76 o 
  -1   9  26       62.51       45.80     25.77 o 
   0   9  26        4.18       -8.05     33.21 o 
   1   9  26       62.62       56.77     21.85 o 
   2   9  26       24.24       31.18     22.12 o 
   3   9  26        9.92      -17.10     40.05 o 
  -1  10  26       16.39       10.69     39.98 o 
   0  10  26       66.35       28.36     43.69 o 
   1   0  27       23.38       35.50      9.42 o 
   2   0  27      155.56      174.65     17.16 o 
   3   0  27       35.40       38.41     12.28 o 
   4   0  27       26.79       52.47     15.42 o 
   5   0  27       10.07       14.82     20.41 o 
   6   0  27        3.65      -10.14     23.01 o 
  -6   1  27        0.07        8.87     24.52 o 
  -5   1  27        6.29        0.39     19.36 o 
  -4   1  27       26.39       21.57     13.39 o 
  -3   1  27       27.05       20.78     11.25 o 
  -2   1  27      138.98      154.70     16.78 o 
  -1   1  27       45.32       42.43      7.81 o 
   0   1  27      480.64      473.31     16.35 o 
   1   1  27       45.13       43.01     11.28 o 
   2   1  27      138.83      144.78     15.85 o 
   3   1  27       27.44       33.54     11.58 o 
   4   1  27       26.42       20.31     12.48 o 
   5   1  27        6.30       -1.05     19.78 o 
   6   1  27        0.08       -0.73     25.37 o 
  -6   2  27        0.25       24.30     36.63 o 
  -5   2  27       22.01       28.41     21.57 o 
  -4   2  27       12.24        3.02     11.50 o 
  -3   2  27       22.02       34.20     12.67 o 
  -2   2  27      108.78      117.35     15.74 o 
  -1   2  27       84.30       91.59     10.45 o 
   0   2  27       19.22       15.97      6.09 o 
   1   2  27       85.04      109.47     13.46 o 
   2   2  27      108.26      111.41     14.84 o 
   3   2  27       22.19       16.93     10.65 o 
   4   2  27       12.64       12.10     16.26 o 
   5   2  27       22.07       22.44     18.73 o 
  -5   3  27        5.51       26.01     33.21 o 
  -4   3  27       26.75       19.60     16.16 o 
  -3   3  27       55.86       51.90     17.65 o 
  -2   3  27      221.39      199.26     46.54 o 
  -1   3  27      387.41      394.99     20.96 o 
   0   3  27        1.46        2.09      5.84 o 
   1   3  27      386.37      364.26     15.44 o 
   2   3  27      222.66      230.48     15.07 o 
   3   3  27       56.73       49.15     12.39 o 
   4   3  27       26.41       15.42     12.57 o 
   5   3  27        5.39        9.31     16.36 o 
  -5   4  27        0.35        6.27     32.71 o 
  -4   4  27       18.27       11.71     17.41 o 
  -3   4  27       23.37       36.44     17.34 o 
  -2   4  27      201.51      207.27     19.88 o 
  -1   4  27      260.47      274.82     20.83 o 
   0   4  27      107.11      105.38     11.01 o 
   1   4  27      262.69      273.56     15.04 o 
   2   4  27      199.97      189.57     16.76 o 
   3   4  27       23.64       26.32     12.17 o 
   4   4  27       18.42        7.80     15.53 o 
   5   4  27        0.32       -7.10     17.67 o 
  -5   5  27        0.32       20.03     35.42 o 
  -4   5  27       24.14       -3.14     25.66 o 
  -3   5  27       16.77        9.14     15.96 o 
  -2   5  27       94.85      105.17     17.71 o 
  -1   5  27       75.04       52.53     13.83 o 
   0   5  27        1.73       -2.51      7.54 o 
   1   5  27       74.45       68.44     12.81 o 
   2   5  27       95.41       99.05     14.69 o 
   3   5  27       17.12       11.64     11.68 o 
   4   5  27       24.20        9.16     16.78 o 
   5   5  27        0.33       -3.49     19.03 o 
  -4   6  27       19.90       30.00     30.64 o 
  -3   6  27        0.93      -14.07     15.92 o 
  -2   6  27       27.80       36.23     14.59 o 
  -1   6  27       10.98        7.90     12.51 o 
   0   6  27        0.84        3.47      9.47 o 
   1   6  27       10.78       15.99     10.98 o 
   2   6  27       28.11       27.72     12.80 o 
   3   6  27        0.82        0.86     14.98 o 
   4   6  27       19.91       35.56     19.18 o 
  -4   7  27        1.60       16.68     33.85 o 
  -3   7  27        5.06      -12.34     17.79 o 
  -2   7  27        0.52        0.70     14.05 o 
  -1   7  27        4.60        6.84     13.67 o 
   0   7  27       62.57       50.59     23.20 o 
   1   7  27        4.62        6.02     12.44 o 
   2   7  27        0.63        4.87     15.19 o 
   3   7  27        4.99       -7.01     17.23 o 
   4   7  27        1.50        4.16     19.96 o 
  -3   8  27        7.95       -5.70     28.65 o 
  -2   8  27       12.06       13.71     16.90 o 
  -1   8  27       10.45       -0.77     19.80 o 
   0   8  27       27.74       45.72     23.38 o 
   1   8  27       10.30       -4.40     16.82 o 
   2   8  27       11.82       -0.30     17.60 o 
   3   8  27        8.01       -6.69     18.91 o 
  -3   9  27       13.39      -18.81     34.14 o 
  -2   9  27       60.58       15.18     36.49 o 
  -1   9  27        8.10       19.46     24.14 o 
   0   9  27       42.11       49.60     38.13 o 
   1   9  27        8.09       -3.21     21.27 o 
   2   9  27       61.38       51.41     24.49 o 
  -1  10  27       25.17      -10.55     41.98 o 
   0   0  28       30.87       35.10     10.46 o 
   1   0  28      553.54      532.98     23.18 o 
   2   0  28       91.12       97.37     14.34 o 
   3   0  28      183.95      198.16     20.11 o 
   4   0  28        3.25        0.12     11.31 o 
   5   0  28      141.45      190.39     39.87 o 
   6   0  28        0.76      -17.75     33.21 o 
  -6   1  28       39.63       57.87     39.12 o 
  -5   1  28        8.24       14.61     20.29 o 
  -4   1  28      230.83      259.44     33.59 o 
  -3   1  28       30.16       45.85     13.31 o 
  -2   1  28      152.46      153.90     17.02 o 
  -1   1  28        0.12        2.71      6.12 o 
   0   1  28      170.81      154.49     11.43 o 
   1   1  28        0.12       -3.69      7.02 o 
   2   1  28      149.15      148.74     16.16 o 
   3   1  28       30.01       33.46     11.67 o 
   4   1  28      232.20      232.15     23.16 o 
   5   1  28        8.18        0.72     19.47 o 
  -6   2  28        1.64        2.14     34.14 o 
  -5   2  28       52.22       74.07     25.54 o 
  -4   2  28       36.61       30.61     14.76 o 
  -3   2  28      114.52      140.24     18.64 o 
  -2   2  28      335.35      318.72     21.79 o 
  -1   2  28      803.72      782.33     23.42 o 
   0   2  28       10.92       10.51      6.01 o 
   1   2  28      810.48      806.76     28.75 o 
   2   2  28      335.25      322.97     20.76 o 
   3   2  28      110.97      129.23     16.72 o 
   4   2  28       36.55       43.82     19.58 o 
   5   2  28       52.28       44.07     19.09 o 
  -5   3  28       44.10       51.03     36.56 o 
  -4   3  28        0.88        5.08     15.32 o 
  -3   3  28       38.34       35.64     16.57 o 
  -2   3  28       77.33       78.38     18.69 o 
  -1   3  28        6.30        6.99      9.11 o 
   0   3  28     1007.58      943.08     27.17 o 
   1   3  28        6.43       11.69      7.20 o 
   2   3  28       79.04       84.82     10.96 o 
   3   3  28       38.05       26.78     11.51 o 
   4   3  28        0.88        6.00     12.32 o 
   5   3  28       44.32       37.80     20.27 o 
  -5   4  28       24.50       10.97     33.99 o 
  -4   4  28       15.20       20.56     19.01 o 
  -3   4  28      156.19      177.58     26.78 o 
  -2   4  28       91.22       92.12     20.25 o 
  -1   4  28      848.22      888.58     59.44 o 
   0   4  28       99.75      115.76     11.52 o 
   1   4  28      860.26      851.14     23.39 o 
   2   4  28       90.72       91.86     13.82 o 
   3   4  28      152.77      188.43     19.01 o 
   4   4  28       15.44       18.41     16.49 o 
   5   4  28       25.22       19.09     18.69 o 
  -5   5  28       13.96      -14.75     33.64 o 
  -4   5  28      133.64       93.57     35.56 o 
  -3   5  28        8.11       -8.91     14.49 o 
  -2   5  28      481.12      437.72     26.83 o 
  -1   5  28       13.06       17.62     12.22 o 
   0   5  28      486.74      454.14     33.96 o 
   1   5  28       12.96       15.86     10.28 o 
   2   5  28      487.78      466.00     23.76 o 
   3   5  28        7.87       -3.72     11.60 o 
   4   5  28      132.79      125.09     40.34 o 
   5   5  28       13.73        9.21     20.36 o 
  -4   6  28       29.42       16.25     30.86 o 
  -3   6  28       59.85       48.27     21.89 o 
  -2   6  28        2.35      -11.11     12.50 o 
  -1   6  28       76.92      102.00     19.88 o 
   0   6  28       23.59       23.86     13.40 o 
   1   6  28       77.14       88.92     14.91 o 
   2   6  28        2.42       -2.31     11.61 o 
   3   6  28       59.21       85.94     20.07 o 
   4   6  28       29.34       19.58     18.30 o 
  -4   7  28       54.68       25.73     36.56 o 
  -3   7  28        5.57        2.57     20.39 o 
  -2   7  28       52.11       49.53     17.74 o 
  -1   7  28       36.29       46.22     17.00 o 
   0   7  28       39.50       41.38     20.20 o 
   1   7  28       36.10       33.80     14.26 o 
   2   7  28       51.84       60.20     19.90 o 
   3   7  28        5.44       25.88     18.73 o 
   4   7  28       54.30       49.05     22.67 o 
  -3   8  28       16.71       19.88     33.07 o 
  -2   8  28       11.57        4.16     17.25 o 
  -1   8  28       15.38       16.59     21.75 o 
   0   8  28       22.64       18.68     21.19 o 
   1   8  28       16.48       25.94     17.47 o 
   2   8  28       11.68       11.86     18.91 o 
   3   8  28       15.77       13.98     20.18 o 
  -3   9  28        2.85       12.33     38.91 o 
  -2   9  28       18.40        1.71     38.20 o 
  -1   9  28        2.45      -11.25     23.29 o 
   0   9  28      145.15       75.97     43.76 o 
   1   9  28        2.41       15.39     36.27 o 
   2   9  28       18.77       19.99     22.76 o 
   1   0  29        8.58       13.97      8.43 o 
   2   0  29      181.92      170.72     17.66 o 
   3   0  29       58.56       54.83     13.81 o 
   4   0  29        0.73        4.26     12.10 o 
   5   0  29       27.38       46.64     23.54 o 
   6   0  29       12.16       20.52     37.41 o 
  -6   1  29       14.31        1.28     34.21 o 
  -5   1  29        5.86        6.14     19.93 o 
  -4   1  29        3.60       -2.90     10.82 o 
  -3   1  29       20.71       23.17     11.39 o 
  -2   1  29      176.92      190.69     18.66 o 
  -1   1  29      151.87      173.20     16.45 o 
   0   1  29        0.72       -5.47      5.47 o 
   1   1  29      151.21      162.17     16.00 o 
   2   1  29      176.59      216.81     19.13 o 
   3   1  29       20.82       10.95     10.80 o 
   4   1  29        3.57        5.34     16.28 o 
   5   1  29        5.76      -11.42     19.40 o 
  -5   2  29        2.31        0.60     20.12 o 
  -4   2  29       18.39       21.28     13.88 o 
  -3   2  29       17.61       23.94     12.26 o 
  -2   2  29      140.04      131.41     16.68 o 
  -1   2  29      117.01      115.60     11.83 o 
   0   2  29       18.18       16.94      6.59 o 
   1   2  29      117.40      130.12     14.99 o 
   2   2  29      140.54      139.79     16.65 o 
   3   2  29       17.33        9.58     10.73 o 
   4   2  29       18.61       21.10     17.50 o 
   5   2  29        2.32        1.39     16.63 o 
  -5   3  29        7.35        7.06     29.86 o 
  -4   3  29       40.16       42.65     19.93 o 
  -3   3  29        9.96       10.94     14.86 o 
  -2   3  29       44.63       51.42     16.92 o 
  -1   3  29      127.01      129.00     15.61 o 
   0   3  29       62.60       69.43      9.29 o 
   1   3  29      126.89      138.29     12.19 o 
   2   3  29       43.98       48.24      9.68 o 
   3   3  29       10.00        6.30     10.60 o 
   4   3  29       40.16       45.51     14.45 o 
   5   3  29        7.18       22.15     18.65 o 
  -5   4  29       35.44        2.92     32.92 o 
  -4   4  29       21.57       14.17     17.37 o 
  -3   4  29       56.98       42.91     18.82 o 
  -2   4  29       46.70       33.39     16.69 o 
  -1   4  29       38.30       40.53     12.33 o 
   0   4  29      122.85      122.29     13.48 o 
   1   4  29       38.36       47.55      9.45 o 
   2   4  29       47.01       39.02     11.32 o 
   3   4  29       56.95       69.29     14.72 o 
   4   4  29       21.09       22.65     17.20 o 
   5   4  29       35.94       32.70     21.16 o 
  -4   5  29       12.42       15.89     26.80 o 
  -3   5  29        6.67       -5.43     15.92 o 
  -2   5  29       45.96       34.25     18.17 o 
  -1   5  29       18.09       33.80     13.09 o 
   0   5  29       46.84       59.65     12.00 o 
   1   5  29       18.28       18.66     10.86 o 
   2   5  29       45.27       42.77     13.44 o 
   3   5  29        6.31        5.85     12.80 o 
   4   5  29       12.37       29.34     19.35 o 
   5   5  29       16.62       11.95     27.33 o 
  -4   6  29       10.13       22.95     33.49 o 
  -3   6  29       14.98       22.82     20.01 o 
  -2   6  29       21.92       26.80     15.47 o 
  -1   6  29        5.96        1.00     12.41 o 
   0   6  29       19.65       23.26     13.67 o 
   1   6  29        5.99        8.44     11.15 o 
   2   6  29       21.42       30.46     13.67 o 
   3   6  29       15.03        5.43     15.64 o 
   4   6  29       10.03       -8.22     17.11 o 
  -4   7  29        2.26       19.24     34.42 o 
  -3   7  29        3.94       18.19     21.29 o 
  -2   7  29       19.51       20.17     17.18 o 
  -1   7  29        0.29       -2.62     14.57 o 
   0   7  29        0.01      -10.79     16.75 o 
   1   7  29        0.20       -4.61     12.07 o 
   2   7  29       19.55       16.00     16.77 o 
   3   7  29        3.65        5.39     17.40 o 
   4   7  29        2.37      -11.07     22.33 o 
  -3   8  29        8.58       21.88     36.27 o 
  -2   8  29       18.00       28.47     19.69 o 
  -1   8  29        5.30      -17.19     20.77 o 
   0   8  29        7.92        9.33     21.79 o 
   1   8  29        5.18       -8.02     20.08 o 
   2   8  29       18.03       16.75     19.12 o 
   3   8  29        8.83        6.69     21.12 o 
  -2   9  29        6.35      -11.33     38.55 o 
  -1   9  29       38.39       42.46     27.35 o 
   0   9  29        5.54        0.57     35.28 o 
   1   9  29       38.32       41.19     42.69 o 
   2   9  29        6.28       -5.74     21.81 o 
   0   0  30      295.45      266.80     18.84 o 
   1   0  30      146.30      138.14     15.55 o 
   2   0  30       31.87       43.90     12.03 o 
   3   0  30       28.83       33.48     12.35 o 
   4   0  30       78.26      103.30     18.67 o 
   5   0  30       24.08       54.66     24.75 o 
   6   0  30        3.44      -10.55     35.21 o 
  -6   1  30       29.35        7.91     39.55 o 
  -5   1  30       85.18       83.00     26.63 o 
  -4   1  30       10.83        9.61     13.65 o 
  -3   1  30       11.46       10.13     11.57 o 
  -2   1  30      157.36      191.92     19.18 o 
  -1   1  30      345.88      385.38     20.88 o 
   0   1  30       25.29       24.90      7.48 o 
   1   1  30      343.31      344.41     19.95 o 
   2   1  30      160.93      172.17     17.95 o 
   3   1  30       10.40       23.33     11.57 o 
   4   1  30       10.79       22.28     18.35 o 
   5   1  30       85.33       92.00     26.63 o 
  -5   2  30       23.30       35.73     23.02 o 
  -4   2  30       90.62       95.38     19.08 o 
  -3   2  30        1.39       -0.81     11.56 o 
  -2   2  30      150.86      159.80     18.41 o 
  -1   2  30      309.53      302.78     15.96 o 
   0   2  30      821.08      746.98     19.36 o 
   1   2  30      313.89      344.34     20.59 o 
   2   2  30      154.29      156.43     17.63 o 
   3   2  30        1.37       -6.45      9.63 o 
   4   2  30       88.56      110.85     25.00 o 
   5   2  30       22.86       24.84     18.23 o 
  -5   3  30       18.95       17.18     30.07 o 
  -4   3  30       34.75       44.48     20.13 o 
  -3   3  30      177.01      178.06     35.56 o 
  -2   3  30        8.57        1.32     13.08 o 
  -1   3  30      163.93      182.57     17.82 o 
   0   3  30      211.61      213.04     15.38 o 
   1   3  30      167.31      173.84     13.38 o 
   2   3  30        9.61        5.89      8.02 o 
   3   3  30      178.17      153.43     23.61 o 
   4   3  30       34.12       30.58     14.55 o 
   5   3  30       19.32        1.74     18.68 o 
  -5   4  30       13.14       22.52     37.63 o 
  -4   4  30       43.14       44.31     21.32 o 
  -3   4  30       13.54       17.20     16.64 o 
  -2   4  30      169.56      161.96     24.94 o 
  -1   4  30      118.18      127.02     22.68 o 
   0   4  30      624.99      651.51     23.58 o 
   1   4  30      116.53      126.02     12.50 o 
   2   4  30      165.37      185.65     17.68 o 
   3   4  30       14.43       11.08     12.28 o 
   4   4  30       46.23       39.15     17.80 o 
   5   4  30       13.05       14.00     21.02 o 
  -4   5  30       10.03        4.91     18.65 o 
  -3   5  30       16.80       10.75     18.24 o 
  -2   5  30        2.69        2.13     15.62 o 
  -1   5  30      276.10      308.58     24.24 o 
   0   5  30        9.60       10.67     11.36 o 
   1   5  30      277.02      325.26     20.85 o 
   2   5  30        2.34        6.56     11.38 o 
   3   5  30       16.46       22.91     13.75 o 
   4   5  30       10.43       -5.80     16.34 o 
  -4   6  30       37.10       13.18     32.14 o 
  -3   6  30        6.09        5.04     18.49 o 
  -2   6  30      107.20      104.24     24.81 o 
  -1   6  30       11.49       11.13     13.18 o 
   0   6  30       25.61       38.70     14.57 o 
   1   6  30       12.43        0.14     11.52 o 
   2   6  30      102.66      118.37     18.07 o 
   3   6  30        6.27        1.32     16.07 o 
   4   6  30       37.54       28.84     20.20 o 
  -3   7  30       24.96       10.70     21.62 o 
  -2   7  30       11.29       11.12     16.56 o 
  -1   7  30      105.13      131.62     22.06 o 
   0   7  30        0.31        2.77     18.96 o 
   1   7  30      102.01      139.77     21.92 o 
   2   7  30       11.05        6.18     19.26 o 
   3   7  30       24.30       30.52     19.33 o 
   4   7  30        5.61      -11.54     24.18 o 
  -3   8  30       25.80       41.19     37.34 o 
  -2   8  30       33.71       32.26     20.43 o 
  -1   8  30       21.92        0.78     21.04 o 
   0   8  30       87.59       95.93     28.14 o 
   1   8  30       22.08       30.64     32.85 o 
   2   8  30       33.48       18.49     20.78 o 
   3   8  30       25.26       29.26     22.90 o 
  -2   9  30        1.05       24.66     40.76 o 
  -1   9  30       33.32       32.96     27.92 o 
   0   9  30        0.90       15.68     40.62 o 
   1   9  30       33.58       54.95     43.90 o 
   2   9  30        1.03       -8.73     25.99 o 
   1   0  31       30.24       22.89      9.77 o 
   2   0  31      118.16      117.78     17.86 o 
   3   0  31        0.00       -7.43      9.84 o 
   4   0  31       39.11       29.60     14.67 o 
   5   0  31        0.24       -8.89     19.59 o 
   6   0  31        9.05       20.60     40.76 o 
  -5   1  31        2.92        0.42     21.00 o 
  -4   1  31       13.77       12.85     13.97 o 
  -3   1  31       10.21        6.35     11.37 o 
  -2   1  31      158.22      164.15     18.25 o 
  -1   1  31       43.93       43.96     11.34 o 
   0   1  31        1.56        0.56      6.68 o 
   1   1  31       44.24       40.36     11.12 o 
   2   1  31      159.26      167.27     18.37 o 
   3   1  31       10.29        7.69     10.80 o 
   4   1  31       13.51        8.37     17.50 o 
   5   1  31        2.81       15.49     22.96 o 
  -5   2  31       23.33       24.71     23.11 o 
  -4   2  31        5.85       -1.24     13.11 o 
  -3   2  31        3.62       -1.54     11.04 o 
  -2   2  31       94.77       97.64     15.75 o 
  -1   2  31       60.98       56.62     12.19 o 
   0   2  31       47.24       54.81      9.42 o 
   1   2  31       61.29       91.50     13.90 o 
   2   2  31       94.95       93.75     15.26 o 
   3   2  31        3.48       -3.22     10.32 o 
   4   2  31        5.86        2.81     17.81 o 
   5   2  31       23.54       32.95     19.97 o 
  -5   3  31        0.92       -4.35     29.08 o 
  -4   3  31       20.81       42.78     20.33 o 
  -3   3  31        0.29        4.43     14.59 o 
  -2   3  31      102.98      101.61     20.82 o 
  -1   3  31      416.78      406.46     25.84 o 
   0   3  31        1.11       11.97      8.47 o 
   1   3  31      416.55      385.51     16.92 o 
   2   3  31      104.03      105.01     12.22 o 
   3   3  31        0.30        1.64     10.67 o 
   4   3  31       20.56       16.25     14.11 o 
   5   3  31        0.88       12.69     19.86 o 
  -5   4  31       34.06       25.09     36.06 o 
  -4   4  31        9.38       11.82     17.91 o 
  -3   4  31        6.91        0.83     15.40 o 
  -2   4  31       34.67       52.58     18.84 o 
  -1   4  31       88.27       91.32     16.02 o 
   0   4  31       37.79       42.47     12.71 o 
   1   4  31       88.47       93.93     11.77 o 
   2   4  31       34.41       45.32     12.34 o 
   3   4  31        7.22        3.69     11.72 o 
   4   4  31        9.34       11.99     16.95 o 
   5   4  31       33.39       22.07     21.79 o 
  -4   5  31       12.22       13.38     20.28 o 
  -3   5  31        1.75        1.91     17.29 o 
  -2   5  31       74.34       73.09     22.07 o 
  -1   5  31       10.05        4.98     11.92 o 
   0   5  31      120.98      145.54     18.86 o 
   1   5  31        9.98        1.46     10.85 o 
   2   5  31       75.75       75.18     14.93 o 
   3   5  31        1.83        5.36     13.07 o 
   4   5  31       12.15       15.99     18.80 o 
  -4   6  31       13.99        4.20     33.57 o 
  -3   6  31        5.86        0.84     20.19 o 
  -2   6  31       23.90       20.49     18.79 o 
  -1   6  31       24.36       26.78     14.65 o 
   0   6  31       13.87        7.32     12.79 o 
   1   6  31       25.08       22.43     12.62 o 
   2   6  31       24.00       32.54     14.38 o 
   3   6  31        6.08       15.62     17.09 o 
   4   6  31       13.96       24.41     21.13 o 
  -3   7  31        9.10       15.13     23.49 o 
  -2   7  31       29.24        7.48     19.75 o 
  -1   7  31       15.82       12.48     15.10 o 
   0   7  31        5.75       10.32     23.55 o 
   1   7  31       15.92       15.24     15.90 o 
   2   7  31       28.86       15.64     17.34 o 
   3   7  31        9.18       11.86     18.77 o 
  -3   8  31        5.75       -9.48     40.05 o 
  -2   8  31       10.64        6.07     22.35 o 
  -1   8  31        8.14      -10.22     21.14 o 
   0   8  31        4.95       10.35     21.82 o 
   1   8  31        7.91       30.07     33.92 o 
   2   8  31       10.76       23.04     20.56 o 
   3   8  31        5.56        6.20     27.68 o 
  -2   9  31       15.59        0.14     36.56 o 
  -1   9  31       50.23       37.07     28.49 o 
   0   9  31        2.73      -13.75     34.71 o 
   1   9  31       50.15       37.98     41.90 o 
   2   9  31       15.58        6.77     37.06 o 
   0   0  32        9.84       36.54     11.96 o 
   1   0  32        5.48       -0.27      7.80 o 
   2   0  32      500.82      511.55     34.39 o 
   3   0  32        6.10        9.16     12.79 o 
   4   0  32        2.52       17.41     14.11 o 
   5   0  32       22.86       38.50     24.18 o 
  -5   1  32       23.17       47.82     25.27 o 
  -4   1  32       42.68       41.69     16.47 o 
  -3   1  32      163.03      153.00     20.03 o 
  -2   1  32      362.18      347.32     22.71 o 
  -1   1  32       32.85       33.86     10.85 o 
   0   1  32       68.45       58.77     11.78 o 
   1   1  32       32.84       45.94     11.77 o 
   2   1  32      367.67      362.28     22.61 o 
   3   1  32      160.94      139.17     18.71 o 
   4   1  32       41.03       39.92     21.14 o 
   5   1  32       22.85       23.74     24.46 o 
  -5   2  32       42.98       32.42     24.93 o 
  -4   2  32       48.15       41.60     16.04 o 
  -3   2  32       46.92       62.97     15.50 o 
  -2   2  32      463.85      468.94     26.10 o 
  -1   2  32      210.41      242.43     20.28 o 
   0   2  32       52.23       45.55      9.60 o 
   1   2  32      210.12      256.89     20.97 o 
   2   2  32      454.94      438.25     24.42 o 
   3   2  32       45.42       50.82     14.00 o 
   4   2  32       49.18       38.83     24.84 o 
   5   2  32       42.97       43.39     20.08 o 
  -5   3  32        0.69       -8.34     28.51 o 
  -4   3  32      107.51      134.51     27.22 o 
  -3   3  32       30.04       23.91     16.56 o 
  -2   3  32       38.13       18.81     15.34 o 
  -1   3  32       42.27       46.04     16.21 o 
   0   3  32     1351.91     1231.44     37.38 o 
   1   3  32       40.95       47.80      9.73 o 
   2   3  32       42.03       33.15      9.74 o 
   3   3  32       30.13       41.61     13.23 o 
   4   3  32      107.82      134.34     22.22 o 
   5   3  32        0.89        3.89     19.79 o 
  -5   4  32       41.20       24.23     34.85 o 
  -4   4  32       21.82       15.23     18.33 o 
  -3   4  32        8.69        7.98     17.16 o 
  -2   4  32      220.63      231.98     29.83 o 
  -1   4  32      170.72      189.90     20.25 o 
   0   4  32      195.61      224.05     21.41 o 
   1   4  32      172.70      190.83     14.97 o 
   2   4  32      224.01      253.92     20.48 o 
   3   4  32        7.96        7.25     12.15 o 
   4   4  32       21.09       31.54     18.66 o 
   5   4  32       40.91       28.61     22.49 o 
  -4   5  32       17.82       -9.48     17.45 o 
  -3   5  32      125.14      101.17     26.16 o 
  -2   5  32       33.96       32.73     18.87 o 
  -1   5  32      207.96      196.66     22.00 o 
   0   5  32      138.56      149.12     19.02 o 
   1   5  32      206.18      205.12     18.77 o 
   2   5  32       31.22       39.05     13.80 o 
   3   5  32      126.24      129.08     18.67 o 
   4   5  32       19.10        8.90     18.78 o 
  -4   6  32        0.59        4.99     35.78 o 
  -3   6  32       38.70       45.15     24.24 o 
  -2   6  32       53.05       43.04     21.02 o 
  -1   6  32       64.39       60.37     17.11 o 
   0   6  32        6.60        0.45     17.39 o 
   1   6  32       64.80       41.59     16.39 o 
   2   6  32       52.63       48.51     15.87 o 
   3   6  32       36.43       34.62     19.09 o 
   4   6  32        0.48      -12.30     18.46 o 
  -3   7  32       23.02       40.97     23.86 o 
  -2   7  32       29.12       25.70     21.83 o 
  -1   7  32       28.53       24.13     16.52 o 
   0   7  32        7.16      -12.73     17.83 o 
   1   7  32       29.48       45.92     23.36 o 
   2   7  32       30.51       54.47     19.83 o 
   3   7  32       22.96       24.37     20.09 o 
  -3   8  32       17.14       25.44     41.33 o 
  -2   8  32       11.39       -1.89     22.91 o 
  -1   8  32       52.05       58.23     26.60 o 
   0   8  32        5.78       18.07     24.07 o 
   1   8  32       52.60       68.49     39.48 o 
   2   8  32       10.75        8.56     24.79 o 
   3   8  32       16.78       10.22     27.96 o 
  -1   9  32       28.03       32.57     29.09 o 
   0   9  32       53.48       56.16     44.90 o 
   1   9  32       28.55        9.34     40.91 o 
   1   0  33       28.54       31.33     10.60 o 
   2   0  33       25.83       33.10     12.44 o 
   3   0  33       25.17       28.34     13.29 o 
   4   0  33       14.10       11.43     14.14 o 
   5   0  33        2.32       -0.42     22.39 o 
  -5   1  33       11.97       -5.62     21.85 o 
  -4   1  33       27.63       28.45     15.67 o 
  -3   1  33       55.80       39.55     14.29 o 
  -2   1  33       48.65       45.17     13.27 o 
  -1   1  33       10.98       12.02      9.76 o 
   0   1  33       10.16       16.64      9.49 o 
   1   1  33       10.85       11.06     10.00 o 
   2   1  33       48.82       58.06     13.47 o 
   3   1  33       55.58       59.48     14.73 o 
   4   1  33       27.70       18.33     19.35 o 
   5   1  33       11.98       -3.24     22.56 o 
  -5   2  33        0.01      -22.52     22.52 o 
  -4   2  33       48.89       50.63     17.60 o 
  -3   2  33       25.66       34.50     14.33 o 
  -2   2  33       68.83       88.80     16.20 o 
  -1   2  33       65.59       59.85     13.29 o 
   0   2  33        4.35        1.94      7.26 o 
   1   2  33       65.67       82.01     23.33 o 
   2   2  33       69.04       70.22     14.90 o 
   3   2  33       25.69       31.91     13.23 o 
   4   2  33       48.45       69.16     23.33 o 
   5   2  33        0.01        3.89     17.91 o 
  -5   3  33       16.16       22.31     34.78 o 
  -4   3  33       21.07       37.26     20.82 o 
  -3   3  33       35.87       34.21     17.67 o 
  -2   3  33       75.65       95.78     20.99 o 
  -1   3  33       32.46       41.26     19.21 o 
   0   3  33      102.91      105.94     23.58 o 
   1   3  33       33.23       29.74      9.12 o 
   2   3  33       75.29       95.04     12.34 o 
   3   3  33       35.46       35.87     13.41 o 
   4   3  33       21.21       19.35     14.94 o 
   5   3  33       15.93       19.34     20.65 o 
  -4   4  33       30.37       35.65     20.43 o 
  -3   4  33        0.30       -3.22     15.00 o 
  -2   4  33       33.87       27.92     17.18 o 
  -1   4  33       21.08       15.97     15.10 o 
   0   4  33        0.88        9.60     11.27 o 
   1   4  33       21.22       18.21      9.23 o 
   2   4  33       34.24       25.56     11.97 o 
   3   4  33        0.33       -0.74     12.27 o 
   4   4  33       30.34       28.02     19.01 o 
  -4   5  33        2.69        4.67     19.75 o 
  -3   5  33        6.32       27.37     20.38 o 
  -2   5  33       33.11       46.66     20.38 o 
  -1   5  33        5.63        5.20     12.81 o 
   0   5  33        2.97        3.96     11.24 o 
   1   5  33        5.36       -0.26     12.47 o 
   2   5  33       33.07       35.91     14.01 o 
   3   5  33        6.67       15.78     14.24 o 
   4   5  33        2.76       -0.82     18.91 o 
  -4   6  33        1.33        4.77     31.64 o 
  -3   6  33       10.80       -3.03     20.38 o 
  -2   6  33        4.93       -7.16     17.55 o 
  -1   6  33       53.24       33.25     16.49 o 
   0   6  33        0.58       10.57     17.93 o 
   1   6  33       53.06       49.80     16.98 o 
   2   6  33        5.29        8.86     14.10 o 
   3   6  33       10.77       24.25     18.90 o 
   4   6  33        1.28        1.86     20.33 o 
  -3   7  33       14.58       13.29     23.78 o 
  -2   7  33        3.38        5.63     20.51 o 
  -1   7  33        0.97      -16.64     18.58 o 
   0   7  33       42.90       30.28     23.08 o 
   1   7  33        0.97       24.18     22.16 o 
   2   7  33        3.33        4.39     17.56 o 
   3   7  33       14.41        6.62     19.52 o 
  -3   8  33        3.20        0.93     39.12 o 
  -2   8  33       13.88        5.77     32.78 o 
  -1   8  33        0.86        4.98     23.05 o 
   0   8  33       45.36       35.33     25.69 o 
   1   8  33        0.81       13.54     33.49 o 
   2   8  33       14.29       29.11     27.85 o 
   3   8  33        3.11        2.02     26.16 o 
  -1   9  33       47.89       39.27     31.28 o 
   0   9  33       39.60       22.09     41.90 o 
   1   9  33       48.60       41.90     44.54 o 
   0   0  34      450.91      465.01     43.19 o 
   1   0  34      151.98      194.75     18.62 o 
   2   0  34      225.52      194.35     24.68 o 
   3   0  34        1.70       -4.69     11.50 o 
   4   0  34       30.91       24.23     16.06 o 
   5   0  34       71.96       50.33     27.09 o 
  -5   1  34        0.10       -2.95     23.18 o 
  -4   1  34       48.73       65.63     18.45 o 
  -3   1  34       42.84       35.14     14.54 o 
  -2   1  34      179.56      186.25     20.03 o 
  -1   1  34       99.97      101.14     17.59 o 
   0   1  34       70.90       91.15     14.10 o 
   1   1  34      100.71      110.05     15.75 o 
   2   1  34      173.30      224.05     21.51 o 
   3   1  34       44.66       37.11     13.78 o 
   4   1  34       49.45       44.58     27.44 o 
   5   1  34        0.07       -8.48     22.82 o 
  -5   2  34       10.17        5.86     24.09 o 
  -4   2  34       25.59       15.68     15.04 o 
  -3   2  34      158.13      176.43     22.25 o 
  -2   2  34       24.47       15.19     11.84 o 
  -1   2  34      137.40      150.83     17.49 o 
   0   2  34       60.45       72.43     13.59 o 
   1   2  34      138.31      158.36     18.15 o 
   2   2  34       26.26       29.05     12.26 o 
   3   2  34      157.13      173.09     51.85 o 
   4   2  34       26.28       23.66     20.54 o 
   5   2  34        9.89        0.54     18.60 o 
  -5   3  34        0.27      -15.75     31.00 o 
  -4   3  34       15.10       15.84     17.87 o 
  -3   3  34       10.77        0.32     14.73 o 
  -2   3  34      290.23      297.84     31.82 o 
  -1   3  34       57.91       55.87     17.09 o 
   0   3  34        4.93        3.66     10.92 o 
   1   3  34       59.67       52.16     10.32 o 
   2   3  34      290.99      319.66     20.58 o 
   3   3  34       10.31        2.14     12.09 o 
   4   3  34       16.54       15.54     15.01 o 
   5   3  34        0.36        0.85     21.22 o 
  -4   4  34       22.89        2.63     18.82 o 
  -3   4  34      169.99      190.77     30.03 o 
  -2   4  34       14.74       14.95     16.62 o 
  -1   4  34      102.47      113.46     22.87 o 
   0   4  34       33.10       40.56     13.87 o 
   1   4  34       99.83       98.75     14.11 o 
   2   4  34       14.21       16.04     12.06 o 
   3   4  34      171.03      173.68     20.39 o 
   4   4  34       22.50        1.44     17.76 o 
  -4   5  34       44.30       31.92     21.29 o 
  -3   5  34       51.05       34.76     20.74 o 
  -2   5  34      136.34      126.51     26.88 o 
  -1   5  34       98.27      108.77     22.96 o 
   0   5  34       67.43       65.45     16.22 o 
   1   5  34       99.75      103.62     18.85 o 
   2   5  34      137.54      148.37     19.02 o 
   3   5  34       49.70       38.99     15.74 o 
   4   5  34       43.99       45.60     21.93 o 
  -3   6  34       16.24       34.66     24.19 o 
  -2   6  34       43.19       18.99     21.06 o 
  -1   6  34       49.36       71.34     18.75 o 
   0   6  34       88.04       63.82     23.06 o 
   1   6  34       47.80       63.23     23.18 o 
   2   6  34       42.31       42.02     16.15 o 
   3   6  34       14.56        6.53     18.88 o 
   4   6  34        1.03       17.98     26.19 o 
  -3   7  34        8.73       16.07     23.38 o 
  -2   7  34       19.87       12.36     22.19 o 
  -1   7  34       20.62       11.81     21.62 o 
   0   7  34       66.94       83.79     27.54 o 
   1   7  34       20.55       20.99     22.42 o 
   2   7  34       18.15       -5.54     21.41 o 
   3   7  34        8.57       12.89     21.29 o 
  -2   8  34        1.59      -25.58     30.79 o 
  -1   8  34       12.83        4.18     24.72 o 
   0   8  34        5.65       10.86     25.60 o 
   1   8  34       13.40       13.83     35.63 o 
   2   8  34        1.52      -30.07     36.84 o 
   3   8  34       10.98       20.60     42.76 o 
  -1   9  34       14.14       -1.81     27.21 o 
   0   9  34       16.16       20.74     45.61 o 
   1   0  35       60.47       59.25     13.38 o 
   2   0  35       76.23       54.96     14.02 o 
   3   0  35        1.87       -3.27     12.13 o 
   4   0  35        1.26       -4.18     13.69 o 
   5   0  35        4.09      -22.53     22.53 o 
  -5   1  35        1.73        6.40     23.41 o 
  -4   1  35        4.10        2.47     14.03 o 
  -3   1  35        8.41       -0.10     12.04 o 
  -2   1  35       13.37       16.62     11.51 o 
  -1   1  35       58.12       58.30     12.99 o 
   0   1  35        8.65       44.93     15.69 o 
   1   1  35       58.47       82.87     14.80 o 
   2   1  35       13.47       26.38     12.38 o 
   3   1  35        8.44       23.04     13.33 o 
   4   1  35        3.88        9.16     19.92 o 
   5   1  35        1.75      -17.50     22.09 o 
  -5   2  35       10.89       23.00     24.89 o 
  -4   2  35        3.40       -0.62     14.89 o 
  -3   2  35       12.04        5.63     13.17 o 
  -2   2  35       29.27       33.13     13.55 o 
  -1   2  35       20.03       20.35     11.39 o 
   0   2  35        3.94        8.55      9.99 o 
   1   2  35       20.02       26.83     11.90 o 
   2   2  35       29.11       24.75     12.31 o 
   3   2  35       11.99        3.64     14.97 o 
   4   2  35        3.42       -5.14     19.54 o 
   5   2  35       10.69        7.34     20.08 o 
  -4   3  35        4.43       19.37     19.11 o 
  -3   3  35        2.87        5.93     15.49 o 
  -2   3  35       13.37       12.85     14.98 o 
  -1   3  35       25.05       25.78     15.29 o 
   0   3  35       25.22       32.22     12.40 o 
   1   3  35       24.87       35.22     10.82 o 
   2   3  35       13.02       17.40      9.71 o 
   3   3  35        2.83        2.22     12.19 o 
   4   3  35        4.62        2.08     13.88 o 
   5   3  35        0.21      -19.53     35.70 o 
  -4   4  35       30.48        6.30     20.48 o 
  -3   4  35        4.56       -1.64     17.31 o 
  -2   4  35        0.17        7.26     15.69 o 
  -1   4  35       28.68       23.50     16.59 o 
   0   4  35      141.54      152.20     19.66 o 
   1   4  35       28.13       24.81     11.27 o 
   2   4  35        0.18        7.02     11.76 o 
   3   4  35        4.64       -6.58     12.67 o 
   4   4  35       30.45       20.19     19.48 o 
  -4   5  35       27.91       26.16     22.12 o 
  -3   5  35       53.54       61.26     25.09 o 
  -2   5  35        3.66        8.54     17.89 o 
  -1   5  35       38.12       24.62     18.08 o 
   0   5  35        9.92       20.70     13.65 o 
   1   5  35       38.59       44.65     19.68 o 
   2   5  35        3.50        7.68     13.31 o 
   3   5  35       53.72       36.19     15.93 o 
   4   5  35       27.95       28.02     21.21 o 
  -3   6  35        8.38       18.14     23.31 o 
  -2   6  35       38.55       19.39     20.32 o 
  -1   6  35        7.02        9.66     18.75 o 
   0   6  35       20.82       20.68     20.14 o 
   1   6  35        6.82       -0.17     19.78 o 
   2   6  35       39.16       22.30     15.40 o 
   3   6  35        8.35       14.48     19.77 o 
   4   6  35       13.37       12.21     25.91 o 
  -3   7  35        3.04       12.92     25.62 o 
  -2   7  35       29.20       10.60     22.47 o 
  -1   7  35        4.31       -6.98     29.22 o 
   0   7  35        0.03       -9.67     20.55 o 
   1   7  35        4.50       20.56     23.39 o 
   2   7  35       29.57       19.62     25.02 o 
   3   7  35        3.01       -5.53     20.69 o 
  -2   8  35       11.36      -11.55     35.21 o 
  -1   8  35       39.49        3.42     34.71 o 
   0   8  35        2.57       -0.35     24.42 o 
   1   8  35       40.16       45.18     41.48 o 
   2   8  35       11.41       19.03     41.05 o 
  -1   9  35        2.91       -1.28     38.70 o 
   0   9  35       14.91       13.97     45.32 o 
   0   0  36       25.71       42.05     21.95 o 
   1   0  36       63.41       66.97     14.19 o 
   2   0  36       38.03       52.96     14.12 o 
   3   0  36       25.99       19.05     13.84 o 
   4   0  36        1.07        2.15     14.61 o 
   5   0  36       33.86       18.01     25.89 o 
  -5   1  36       36.12       57.14     28.86 o 
  -4   1  36        6.71       13.58     15.81 o 
  -3   1  36       41.60       43.90     16.47 o 
  -2   1  36       61.11       43.64     13.54 o 
  -1   1  36      423.28      413.78     23.99 o 
   0   1  36      427.29      433.79     31.60 o 
   1   1  36      428.81      457.32     25.44 o 
   2   1  36       61.28       56.84     14.95 o 
   3   1  36       41.22       49.49     15.41 o 
   4   1  36        6.70        4.46     19.37 o 
   5   1  36       36.73       27.09     27.59 o 
  -5   2  36       18.86       12.04     25.62 o 
  -4   2  36       71.34       70.72     19.67 o 
  -3   2  36       32.12       19.90     14.44 o 
  -2   2  36      177.20      179.62     21.47 o 
  -1   2  36       53.34       54.83     17.62 o 
   0   2  36      274.59      322.98     29.36 o 
   1   2  36       54.09       70.75     15.02 o 
   2   2  36      178.45      194.91     21.67 o 
   3   2  36       32.52       31.98     19.53 o 
   4   2  36       69.59       66.24     25.34 o 
   5   2  36       18.79       25.53     21.85 o 
  -4   3  36       18.64       20.76     20.67 o 
  -3   3  36      179.32      205.07     30.31 o 
  -2   3  36        4.44       15.76     15.78 o 
  -1   3  36      184.02      183.20     37.45 o 
   0   3  36        1.62       -6.11      9.89 o 
   1   3  36      187.31      196.18     17.84 o 
   2   3  36        4.23        5.00      8.98 o 
   3   3  36      179.02      163.24     23.94 o 
   4   3  36       18.84       17.55     16.39 o 
  -4   4  36       70.61       78.95     26.24 o 
  -3   4  36        4.87      -10.24     16.33 o 
  -2   4  36       91.40       86.87     22.45 o 
  -1   4  36       65.36       55.86     19.55 o 
   0   4  36      132.62      128.09     19.20 o 
   1   4  36       64.52       75.28     13.94 o 
   2   4  36       91.12      115.74     17.18 o 
   3   4  36        4.66        4.58     13.51 o 
   4   4  36       70.14       57.17     22.26 o 
  -4   5  36        2.51        5.82     20.38 o 
  -3   5  36       60.47       62.53     24.61 o 
  -2   5  36       21.08       22.93     19.88 o 
  -1   5  36       53.18       30.37     18.81 o 
   0   5  36       26.68       40.86     15.77 o 
   1   5  36       54.66       42.92     20.38 o 
   2   5  36       20.59       29.58     14.81 o 
   3   5  36       61.42       48.75     17.47 o 
   4   5  36        2.52       -2.78     20.21 o 
  -3   6  36        2.43       -4.97     20.95 o 
  -2   6  36       64.53       44.30     23.85 o 
  -1   6  36       37.11       30.45     20.57 o 
   0   6  36       25.12       19.79     20.38 o 
   1   6  36       37.35       25.47     20.50 o 
   2   6  36       64.90       71.46     26.43 o 
   3   6  36        2.28       11.28     20.21 o 
  -3   7  36       15.55        7.27     37.13 o 
  -2   7  36        6.91       28.54     23.23 o 
  -1   7  36       52.58       61.15     35.42 o 
   0   7  36       12.78       -1.17     22.31 o 
   1   7  36       54.43       79.43     28.07 o 
   2   7  36        6.80        8.12     38.34 o 
   3   7  36       14.77       19.48     27.54 o 
  -1   8  36       11.57       19.10     36.99 o 
   0   8  36       34.24       18.42     27.80 o 
   1   8  36       11.89        0.86     38.48 o 
   1   0  37        0.21        9.99     10.90 o 
   2   0  37       90.63       56.73     15.27 o 
   3   0  37        4.04        8.09     13.53 o 
   4   0  37        6.91       19.13     15.78 o 
   5   0  37       18.58        8.16     25.17 o 
  -5   1  37        7.17        7.28     25.96 o 
  -4   1  37        5.98        7.90     15.82 o 
  -3   1  37        3.76        4.42     13.30 o 
  -2   1  37        5.51       17.88     12.43 o 
  -1   1  37      217.48      227.80     27.39 o 
   0   1  37        9.46       22.31     16.14 o 
   1   1  37      218.37      229.46     21.86 o 
   2   1  37        5.39       -1.80     11.03 o 
   3   1  37        3.68        4.68     12.70 o 
   4   1  37        5.96        5.60     21.35 o 
   5   1  37        7.12       14.84     28.50 o 
  -5   2  37        0.69        3.28     38.27 o 
  -4   2  37       27.83       33.58     18.18 o 
  -3   2  37       11.68       10.70     14.15 o 
  -2   2  37       26.56       17.66     13.13 o 
  -1   2  37      119.83      121.71     22.69 o 
   0   2  37      167.09      200.98     25.98 o 
   1   2  37      119.76      138.79     21.31 o 
   2   2  37       26.65       19.66     13.04 o 
   3   2  37       11.48       14.45     18.52 o 
   4   2  37       27.46       12.49     23.00 o 
   5   2  37        0.72       -8.98     35.06 o 
  -4   3  37       20.27       27.57     22.06 o 
  -3   3  37       11.10       30.05     19.51 o 
  -2   3  37        6.03       10.96     15.81 o 
  -1   3  37       33.32       31.46     16.17 o 
   0   3  37        0.02        4.50     13.09 o 
   1   3  37       33.63       39.52     11.73 o 
   2   3  37        6.23        5.64      9.79 o 
   3   3  37       10.84        1.68     13.42 o 
   4   3  37       20.02       18.88     16.40 o 
  -4   4  37       27.68       21.21     21.37 o 
  -3   4  37       28.73       46.21     21.79 o 
  -2   4  37        3.11       16.89     17.64 o 
  -1   4  37        0.84       -2.89     14.95 o 
   0   4  37       37.39       31.86     14.54 o 
   1   4  37        0.76        1.23     12.15 o 
   2   4  37        3.18       -6.96     11.83 o 
   3   4  37       28.31       28.20     15.87 o 
   4   4  37       27.46       19.43     20.75 o 
  -4   5  37        1.07        8.12     29.58 o 
  -3   5  37       12.17        9.92     19.64 o 
  -2   5  37        2.73        5.48     18.75 o 
  -1   5  37       22.95       13.22     18.32 o 
   0   5  37        3.48       13.36     14.15 o 
   1   5  37       23.03        6.65     19.12 o 
   2   5  37        2.55        5.75     16.27 o 
   3   5  37       12.36       -4.16     15.22 o 
   4   5  37        1.11        2.72     21.31 o 
  -3   6  37        2.80       -3.80     24.01 o 
  -2   6  37        9.77       -7.88     19.67 o 
  -1   6  37       19.42       16.48     19.73 o 
   0   6  37       25.64       23.09     21.07 o 
   1   6  37       19.92       32.99     26.58 o 
   2   6  37       10.09        7.78     17.90 o 
   3   6  37        2.93        0.15     20.61 o 
  -3   7  37        2.54       19.81     38.20 o 
  -2   7  37        9.46       27.58     24.91 o 
  -1   7  37       17.84        2.35     30.79 o 
   0   7  37       17.20       17.64     24.28 o 
   1   7  37       18.00       11.92     24.64 o 
   2   7  37        9.50        1.14     37.98 o 
   3   7  37        2.67        5.06     37.70 o 
  -1   8  37       18.69       19.60     38.63 o 
   0   8  37        2.95        6.18     26.69 o 
   1   8  37       18.59       20.24     42.05 o 
   0   0  38        2.63       18.96     20.38 o 
   1   0  38      248.42      240.84     28.10 o 
   2   0  38        0.01       -1.64     11.21 o 
   3   0  38      132.15      121.76     20.76 o 
   4   0  38       19.91       24.37     17.13 o 
   5   0  38        0.36        3.42     25.64 o 
  -4   1  38        7.71       -2.45     15.95 o 
  -3   1  38        9.67       -1.58     13.59 o 
  -2   1  38      157.60      160.94     20.51 o 
  -1   1  38       96.10       87.48     20.12 o 
   0   1  38       69.57       69.36     19.28 o 
   1   1  38       94.86      103.81     16.91 o 
   2   1  38      159.44      156.61     20.42 o 
   3   1  38        9.84       20.69     14.81 o 
   4   1  38        8.19        6.84     20.97 o 
   5   1  38       15.03        9.12     35.13 o 
  -5   2  38       40.99       80.10     40.19 o 
  -4   2  38        0.85       -5.38     15.44 o 
  -3   2  38      129.97      125.72     21.22 o 
  -2   2  38        8.39       -1.94     11.59 o 
  -1   2  38       41.71       51.89     18.32 o 
   0   2  38        6.96       -4.00     12.72 o 
   1   2  38       39.60       51.77     15.16 o 
   2   2  38        8.20        6.37     11.98 o 
   3   2  38      130.18      128.15     26.79 o 
   4   2  38        0.79        9.50     22.04 o 
   5   2  38       41.50       84.73     43.04 o 
  -4   3  38       50.90       68.58     24.95 o 
  -3   3  38        7.32        1.95     16.33 o 
  -2   3  38      181.13      187.82     28.81 o 
  -1   3  38        4.38       -1.78     13.82 o 
   0   3  38        0.03        5.65     13.90 o 
   1   3  38        4.10        4.06     12.07 o 
   2   3  38      181.62      181.94     19.22 o 
   3   3  38        7.59        4.96     13.00 o 
   4   3  38       51.22       32.95     17.79 o 
  -4   4  38       13.30        8.45     20.78 o 
  -3   4  38      100.05       75.37     23.32 o 
  -2   4  38       36.41        9.27     17.28 o 
  -1   4  38       74.98       73.77     20.83 o 
   0   4  38       12.48       11.92     22.70 o 
   1   4  38       77.93       95.07     18.21 o 
   2   4  38       36.38       36.06     16.20 o 
   3   4  38      100.09       97.95     21.71 o 
   4   4  38       13.55       23.24     21.56 o 
  -3   5  38       15.46       13.03     20.28 o 
  -2   5  38      111.41      139.63     29.12 o 
  -1   5  38       93.56      111.69     25.35 o 
   0   5  38      155.90      198.63     23.82 o 
   1   5  38       94.31       85.95     25.19 o 
   2   5  38      109.90      122.80     23.31 o 
   3   5  38       15.56        7.19     16.41 o 
   4   5  38       15.48        2.39     29.40 o 
  -3   6  38       35.09       48.34     26.78 o 
  -2   6  38        0.19        3.54     21.16 o 
  -1   6  38       79.48       68.03     24.50 o 
   0   6  38        3.48        0.71     20.06 o 
   1   6  38       77.14       58.34     25.17 o 
   2   6  38        0.19        0.07     23.00 o 
   3   6  38       34.83       25.88     23.00 o 
  -2   7  38       39.09       37.08     26.45 o 
  -1   7  38       41.64       18.96     33.49 o 
   0   7  38       26.79       16.03     24.47 o 
   1   7  38       41.42       45.26     26.87 o 
   2   7  38       38.28       33.99     40.41 o 
   3   7  38        5.20        5.06     36.63 o 
  -1   8  38       20.96       33.21     39.69 o 
   0   8  38       34.05       30.89     29.52 o 
   1   8  38       19.49       26.37     44.33 o 
   1   0  39       93.71       85.36     19.72 o 
   2   0  39        0.01       -0.67     11.39 o 
   3   0  39       29.69       21.74     15.17 o 
   4   0  39        1.82       -2.67     15.94 o 
  -4   1  39        0.69       -7.53     15.68 o 
  -3   1  39        2.92       11.12     14.61 o 
  -2   1  39       40.77       24.49     13.98 o 
  -1   1  39       96.64      113.43     22.33 o 
   0   1  39        7.53        7.67     14.20 o 
   1   1  39       96.92      100.37     17.16 o 
   2   1  39       40.59       44.99     14.85 o 
   3   1  39        3.02       10.43     14.38 o 
   4   1  39        0.67       -6.90     21.27 o 
   5   1  39       17.84       -1.57     35.49 o 
  -5   2  39       19.67        0.00     30.22 o 
  -4   2  39        8.74       -1.36     16.69 o 
  -3   2  39        5.10       -7.56     13.38 o 
  -2   2  39       11.08        5.29     12.96 o 
  -1   2  39        2.94       -3.11     12.71 o 
   0   2  39       15.43       26.79     15.99 o 
   1   2  39        2.91       12.66     12.33 o 
   2   2  39       11.15       17.43     13.81 o 
   3   2  39        5.08       -0.46     18.05 o 
   4   2  39        8.54       -0.42     17.11 o 
   5   2  39       19.41       10.76     38.13 o 
  -4   3  39       18.81       13.40     22.09 o 
  -3   3  39       17.70       22.41     18.56 o 
  -2   3  39        8.98       -0.55     15.47 o 
  -1   3  39      148.02      127.51     24.38 o 
   0   3  39       21.65       10.58     14.65 o 
   1   3  39      146.88      158.02     21.02 o 
   2   3  39        9.00       10.15     12.80 o 
   3   3  39       17.83       22.19     15.01 o 
   4   3  39       18.68       20.66     16.73 o 
  -4   4  39       16.02       23.91     22.12 o 
  -3   4  39       10.61       -2.95     18.39 o 
  -2   4  39       23.80       35.39     20.33 o 
  -1   4  39       39.76       31.74     18.64 o 
   0   4  39        4.11      -10.06     15.01 o 
   1   4  39       39.98       40.36     15.98 o 
   2   4  39       23.62       21.97     16.13 o 
   3   4  39       10.74       14.92     15.57 o 
   4   4  39       16.15       10.86     21.63 o 
  -3   5  39        0.60        8.00     21.50 o 
  -2   5  39        5.26        3.77     19.84 o 
  -1   5  39        2.78        6.87     18.70 o 
   0   5  39       32.01       30.87     24.55 o 
   1   5  39        2.77       -7.31     19.33 o 
   2   5  39        5.27        8.03     17.30 o 
   3   5  39        0.69      -15.50     16.32 o 
   4   5  39        2.49      -25.23     38.20 o 
  -3   6  39        1.39       -7.27     33.14 o 
  -2   6  39       14.60       26.96     23.59 o 
  -1   6  39        9.78        5.44     20.33 o 
   0   6  39        0.92      -11.05     26.30 o 
   1   6  39        9.73        9.72     22.58 o 
   2   6  39       14.52       12.89     24.93 o 
   3   6  39        1.45      -24.15     25.00 o 
  -2   7  39        1.30       -4.93     24.00 o 
  -1   7  39       11.83       27.01     34.49 o 
   0   7  39       36.40       37.39     27.79 o 
   1   7  39       12.35        1.81     25.90 o 
   2   7  39        1.26       26.51     42.55 o 
   3   7  39        2.71        3.28     37.77 o 
   0   8  39        5.17       -6.42     28.22 o 
   1   8  39        5.49       31.57     43.40 o 
   0   0  40      427.19      454.46     49.17 o 
   1   0  40        4.93        6.06     14.10 o 
   2   0  40       48.23       59.30     16.67 o 
   3   0  40        1.29       -4.01     14.16 o 
   4   0  40       39.85       43.70     24.26 o 
  -4   1  40       11.23        1.27     16.44 o 
  -3   1  40       83.08       95.00     20.59 o 
  -2   1  40      123.93      137.15     25.32 o 
  -1   1  40      163.86      209.95     28.04 o 
   0   1  40        7.72        2.20     14.56 o 
   1   1  40      159.69      201.67     27.93 o 
   2   1  40      123.19      125.90     20.24 o 
   3   1  40       82.59      103.09     20.28 o 
   4   1  40       10.66        3.42     23.84 o 
  -4   2  40       21.05       13.50     18.22 o 
  -3   2  40       37.96       43.30     17.57 o 
  -2   2  40       77.91       90.12     18.73 o 
  -1   2  40       99.00       86.38     21.75 o 
   0   2  40       14.18        9.82     14.57 o 
   1   2  40       96.00       97.13     17.73 o 
   2   2  40       79.17       79.01     17.25 o 
   3   2  40       37.57       10.58     21.30 o 
   4   2  40       20.77       11.85     19.82 o 
  -4   3  40       19.41       26.90     23.43 o 
  -3   3  40       27.56       16.39     19.36 o 
  -2   3  40       35.08       43.62     20.08 o 
  -1   3  40       60.17       48.62     19.82 o 
   0   3  40       46.80       28.65     17.10 o 
   1   3  40       59.37       39.96     16.03 o 
   2   3  40       35.44       34.19     16.46 o 
   3   3  40       27.77       17.03     14.91 o 
   4   3  40       19.82        3.47     17.67 o 
  -4   4  40       31.01       23.80     30.86 o 
  -3   4  40       24.77       28.04     20.89 o 
  -2   4  40       73.48       64.57     22.85 o 
  -1   4  40       58.98       43.27     19.87 o 
   0   4  40        0.58        2.38     15.49 o 
   1   4  40       59.07       65.17     17.65 o 
   2   4  40       72.47       70.89     20.25 o 
   3   4  40       25.33       12.35     15.86 o 
   4   4  40       32.05       33.26     22.38 o 
  -3   5  40       18.46       10.30     22.16 o 
  -2   5  40       50.51       62.81     24.52 o 
  -1   5  40       66.44       69.57     26.62 o 
   0   5  40        6.85       -4.53     16.74 o 
   1   5  40       68.66      100.28     27.29 o 
   2   5  40       51.10       48.78     26.70 o 
   3   5  40       17.69       22.42     18.86 o 
  -3   6  40       11.91       20.24     35.99 o 
  -2   6  40        4.11       -5.34     20.31 o 
  -1   6  40        8.55        8.82     21.84 o 
   0   6  40      270.76      251.35     51.03 o 
   1   6  40        8.97       -3.25     22.93 o 
   2   6  40        4.21       14.67     25.03 o 
   3   6  40       11.50       -6.81     27.63 o 
  -2   7  40       10.79       21.38     37.34 o 
  -1   7  40       10.80       19.67     36.27 o 
   0   7  40        0.87        0.14     35.85 o 
   1   7  40       10.84       11.07     26.58 o 
   2   7  40       10.94        3.35     41.33 o 
   0   8  40        3.44       23.02     42.26 o 
   1   8  40       12.22       26.15     46.32 o 
   1   0  41      152.30      143.40     24.77 o 
   2   0  41        0.31        1.63     12.91 o 
   3   0  41        2.37       -1.81     13.92 o 
   4   0  41       10.32       28.05     23.72 o 
  -4   1  41       10.57       11.13     17.44 o 
  -3   1  41       18.75       18.31     15.70 o 
  -2   1  41        9.55       13.82     13.69 o 
  -1   1  41       15.88       22.40     15.69 o 
   0   1  41       64.78       77.10     20.53 o 
   1   1  41       15.80       25.48     16.67 o 
   2   1  41        9.70       15.93     13.72 o 
   3   1  41       18.89        7.52     14.95 o 
   4   1  41       10.44       14.90     23.29 o 
  -4   2  41        7.52       10.62     18.79 o 
  -3   2  41        0.49        2.85     14.19 o 
  -2   2  41       57.55       44.27     19.75 o 
  -1   2  41       11.96       12.45     16.63 o 
   0   2  41       11.04       17.10     15.79 o 
   1   2  41       11.79       -2.74     14.31 o 
   2   2  41       57.35       46.71     17.23 o 
   3   2  41        0.48        2.95     20.13 o 
   4   2  41        7.40       -2.59     19.08 o 
  -4   3  41       13.23       25.57     23.82 o 
  -3   3  41       18.27       14.11     19.28 o 
  -2   3  41       24.66       16.25     18.27 o 
  -1   3  41        7.32       17.86     15.98 o 
   0   3  41        2.76       -0.59     15.11 o 
   1   3  41        7.40       12.21     16.40 o 
   2   3  41       24.52       37.53     16.70 o 
   3   3  41       18.30        3.10     15.02 o 
   4   3  41       13.07       21.33     18.70 o 
  -3   4  41        0.73       16.78     22.30 o 
  -2   4  41        7.30       11.73     19.07 o 
  -1   4  41       27.47       43.67     21.49 o 
   0   4  41        5.88       15.11     17.66 o 
   1   4  41       26.91       20.73     15.97 o 
   2   4  41        7.34        5.51     17.02 o 
   3   4  41        0.73       -1.82     15.51 o 
   4   4  41        7.84      -17.24     25.37 o 
  -3   5  41        4.06        5.87     21.38 o 
  -2   5  41       15.19       21.50     22.56 o 
  -1   5  41        0.58       -5.15     18.46 o 
   0   5  41       53.78       51.39     21.40 o 
   1   5  41        0.59        1.61     21.26 o 
   2   5  41       15.53       -2.10     22.29 o 
   3   5  41        4.05      -10.45     21.13 o 
  -2   6  41        3.98       13.79     22.68 o 
  -1   6  41       33.39       30.42     22.66 o 
   0   6  41       12.12       16.46     30.72 o 
   1   6  41       34.14       19.22     24.54 o 
   2   6  41        3.93      -19.00     25.19 o 
   3   6  41        2.07      -10.48     35.92 o 
  -2   7  41       11.79       25.09     37.20 o 
  -1   7  41       25.67       21.66     36.20 o 
   0   7  41       19.74       13.97     35.99 o 
   1   7  41       25.61       49.44     30.54 o 
   2   7  41       12.12      -10.97     43.40 o 
   0   0  42       61.99       57.08     28.01 o 
   1   0  42       20.83       16.08     16.16 o 
   2   0  42      111.63      102.76     19.79 o 
   3   0  42       65.78       37.86     17.84 o 
   4   0  42        4.12       13.00     23.69 o 
  -4   1  42        1.40       -3.18     17.31 o 
  -3   1  42       33.31       59.57     19.05 o 
  -2   1  42       58.41       71.80     21.32 o 
  -1   1  42       14.94        1.96     14.48 o 
   0   1  42       74.01      106.85     23.25 o 
   1   1  42       14.24       20.06     15.88 o 
   2   1  42       59.59       64.25     17.94 o 
   3   1  42       33.60       34.60     17.37 o 
   4   1  42        1.59       -6.76     23.52 o 
  -4   2  42       17.94       22.96     20.34 o 
  -3   2  42       25.78       23.77     16.75 o 
  -2   2  42      125.51      123.06     26.13 o 
  -1   2  42       46.26       43.88     18.84 o 
   0   2  42       22.45       28.69     16.97 o 
   1   2  42       47.17       62.45     20.99 o 
   2   2  42      124.08      140.84     21.91 o 
   3   2  42       26.49       32.49     23.13 o 
   4   2  42       18.06        0.67     19.91 o 
  -4   3  42       65.27       56.66     37.34 o 
  -3   3  42       56.30       59.91     22.95 o 
  -2   3  42       82.31       77.80     23.16 o 
  -1   3  42       49.08       57.98     20.78 o 
   0   3  42        5.25        8.99     16.82 o 
   1   3  42       49.88       43.65     20.26 o 
   2   3  42       81.85       67.92     19.86 o 
   3   3  42       55.99       31.41     17.09 o 
   4   3  42       65.38       56.89     20.64 o 
  -3   4  42       41.90       41.53     24.19 o 
  -2   4  42       61.85       53.95     22.99 o 
  -1   4  42        7.83       21.11     19.14 o 
   0   4  42        2.66       17.38     18.17 o 
   1   4  42        8.07       26.72     31.00 o 
   2   4  42       62.79       65.52     27.49 o 
   3   4  42       40.81       37.07     20.64 o 
   4   4  42        4.82       16.18     39.27 o 
  -3   5  42       19.47       17.75     34.56 o 
  -2   5  42       13.31       18.01     21.53 o 
  -1   5  42       17.67        3.09     19.05 o 
   0   5  42        0.19        1.26     18.39 o 
   1   5  42       17.83       25.90     22.60 o 
   2   5  42       12.95       21.63     25.42 o 
   3   5  42       19.10       10.20     22.45 o 
  -2   6  42       22.74       -7.09     23.86 o 
  -1   6  42       29.50       21.57     23.92 o 
   0   6  42        4.86      -26.01     28.08 o 
   1   6  42       30.69       20.47     26.27 o 
   2   6  42       22.30       19.04     28.62 o 
  -2   7  42       17.22        9.55     41.41 o 
   0   7  42       33.31       20.10     38.91 o 
   1   7  42       13.64       18.20     29.14 o 
   1   0  43       17.79       41.15     19.11 o 
   2   0  43        0.82       -5.64     14.90 o 
   3   0  43        4.76      -10.16     15.58 o 
   4   0  43       11.41       -0.35     24.31 o 
  -4   1  43       27.63        6.99     18.86 o 
  -3   1  43        4.44        8.85     16.53 o 
  -2   1  43        3.24       11.46     17.19 o 
  -1   1  43       60.14       59.39     19.49 o 
   0   1  43      104.45       99.33     23.84 o 
   1   1  43       60.01       56.39     20.24 o 
   2   1  43        3.22        4.27     14.10 o 
   3   1  43        4.51       -3.52     15.25 o 
   4   1  43       27.66        5.05     26.76 o 
  -4   2  43        1.16       -9.03     21.53 o 
  -3   2  43        4.96       10.33     16.30 o 
  -2   2  43        4.00        5.19     17.46 o 
  -1   2  43       13.66        1.11     15.95 o 
   0   2  43       21.30       23.67     21.06 o 
   1   2  43       13.54        7.16     16.70 o 
   2   2  43        3.90        5.24     14.74 o 
   3   2  43        4.93      -20.20     20.20 o 
   4   2  43        1.23        1.57     20.08 o 
  -3   3  43        6.48        3.53     20.11 o 
  -2   3  43       14.72       12.39     18.15 o 
  -1   3  43        6.69       -7.59     15.95 o 
   0   3  43        0.06       -7.93     15.50 o 
   1   3  43        6.53        7.97     17.72 o 
   2   3  43       14.60       -2.41     20.96 o 
   3   3  43        6.26        5.51     18.30 o 
   4   3  43        3.63       12.83     21.59 o 
  -3   4  43        2.93       15.01     22.97 o 
  -2   4  43       29.59       23.37     21.10 o 
  -1   4  43        2.73      -16.28     16.60 o 
   0   4  43        8.92       -5.30     16.81 o 
   1   4  43        2.66       -3.28     27.15 o 
   2   4  43       29.28       25.02     24.62 o 
   3   4  43        2.95        3.89     19.88 o 
  -2   5  43        0.63       -7.05     20.62 o 
  -1   5  43       12.46       -3.62     20.23 o 
   0   5  43        1.87       -0.37     17.96 o 
   1   5  43       12.09       18.32     31.50 o 
   2   5  43        0.66      -18.23     23.15 o 
   3   5  43       11.37       -8.31     22.55 o 
  -2   6  43       14.28       27.79     36.27 o 
  -1   6  43        2.35        4.83     22.99 o 
   0   6  43        8.57       -4.13     32.07 o 
   1   6  43        2.35       -9.19     32.71 o 
   2   6  43       14.34       17.93     29.43 o 
   0   7  43       43.65       44.75     43.76 o 
   1   7  43       17.13       20.17     40.84 o 
   0   0  44      113.48      101.48     33.57 o 
   1   0  44      198.75      194.48     30.96 o 
   2   0  44       22.91       11.94     17.55 o 
   3   0  44       15.69       12.44     17.02 o 
   4   0  44        7.66       -6.06     40.48 o 
  -4   1  44       19.65       17.88     26.19 o 
  -3   1  44        3.89        6.25     16.59 o 
  -2   1  44       68.80       69.97     22.23 o 
  -1   1  44        0.77        2.38     16.47 o 
   0   1  44      159.43      153.90     26.28 o 
   1   1  44        0.69        6.55     15.86 o 
   2   1  44       69.80       79.51     24.07 o 
   3   1  44        4.23       -4.93     16.00 o 
   4   1  44       19.79       28.14     27.50 o 
  -4   2  44       21.76       31.40     26.57 o 
  -3   2  44       18.93       24.17     19.83 o 
  -2   2  44       15.08       18.23     18.57 o 
  -1   2  44       29.98       27.99     18.15 o 
   0   2  44        1.65       -0.31     15.83 o 
   1   2  44       31.82       39.99     19.63 o 
   2   2  44       14.55       14.66     15.21 o 
   3   2  44       19.67        5.84     17.97 o 
   4   2  44       22.28        6.86     21.69 o 
  -3   3  44       31.23       11.23     21.08 o 
  -2   3  44       37.59       27.34     20.41 o 
  -1   3  44        1.36        2.00     16.72 o 
   0   3  44       55.74       48.25     21.03 o 
   1   3  44        1.15        8.53     17.75 o 
   2   3  44       37.86       46.53     25.02 o 
   3   3  44       30.88       19.92     19.97 o 
   4   3  44        3.06      -11.26     40.34 o 
  -3   4  44       21.78       19.73     23.73 o 
  -2   4  44        9.76       14.48     20.01 o 
  -1   4  44       35.95        8.34     19.19 o 
   0   4  44       15.12       26.38     19.98 o 
   1   4  44       36.12       65.99     36.56 o 
   2   4  44        9.84        6.83     24.89 o 
   3   4  44       21.80       17.55     22.18 o 
  -2   5  44       42.25       42.68     25.35 o 
  -1   5  44        3.03        0.94     20.12 o 
   0   5  44       41.60       30.43     35.06 o 
   1   5  44        2.76       -1.14     31.00 o 
   2   5  44       42.27       28.98     26.83 o 
   3   5  44        4.58       -5.19     29.63 o 
  -2   6  44        6.98       28.51     36.35 o 
  -1   6  44       50.70       59.26     28.24 o 
   0   6  44        0.20        4.77     35.70 o 
   1   6  44       50.90      102.41     44.75 o 
   2   6  44        7.22       -6.84     29.77 o 
   1   0  45        0.31        2.91     15.97 o 
   2   0  45        5.73       14.22     19.34 o 
   3   0  45        1.60       -3.90     16.42 o 
   4   0  45        2.86      -26.15     38.84 o 
  -4   1  45        8.11        0.65     24.49 o 
  -3   1  45        7.42       24.50     22.41 o 
  -2   1  45       12.71        5.80     16.64 o 
  -1   1  45        4.25        3.82     16.61 o 
   0   1  45       25.18       29.22     19.02 o 
   1   1  45        4.28       -5.30     15.24 o 
   2   1  45       12.92       20.12     19.86 o 
   3   1  45        7.37       -6.84     22.53 o 
   4   1  45        8.06       -1.00     39.27 o 
  -4   2  45        4.88      -29.15     40.69 o 
  -3   2  45        4.94       17.14     20.42 o 
  -2   2  45        1.81        9.07     18.30 o 
  -1   2  45        6.46        3.08     17.09 o 
   0   2  45        0.64        0.04     15.29 o 
   1   2  45        6.40       12.72     17.44 o 
   2   2  45        1.85       15.03     20.32 o 
   3   2  45        4.83       13.01     19.90 o 
   4   2  45        4.94       -9.26     40.91 o 
  -3   3  45        3.80      -10.33     19.97 o 
  -2   3  45        4.57        8.08     19.26 o 
  -1   3  45        4.62      -12.25     23.41 o 
   0   3  45        0.47        8.13     18.24 o 
   1   3  45        4.53        5.56     18.11 o 
   2   3  45        4.63       13.75     31.78 o 
   3   3  45        3.76        6.94     19.88 o 
  -2   4  45        0.99        1.00     20.64 o 
  -1   4  45        0.65       -3.71     19.92 o 
   0   4  45        2.27        7.48     19.08 o 
   1   4  45        0.68      -25.09     25.09 o 
   2   4  45        0.92       -3.52     25.24 o 
   3   4  45        6.44        5.83     21.24 o 
  -2   5  45        0.30        7.30     23.64 o 
  -1   5  45        0.58        5.85     21.15 o 
   0   5  45       17.43       -8.20     30.72 o 
   1   5  45        0.53      -29.43     29.43 o 
   2   5  45        0.27       -0.70     25.43 o 
   3   5  45        0.33       -3.21     42.76 o 
   0   6  45       25.85       52.31     40.48 o 
   1   6  45        0.55       11.12     36.56 o 
   2   6  45        1.24        1.49     29.17 o 
   0   0  46        1.65       19.38     25.23 o 
   1   0  46       26.32       20.27     18.25 o 
   2   0  46      206.66      186.46     35.06 o 
   3   0  46        0.04        5.54     19.66 o 
   4   0  46        6.51      -34.56     39.55 o 
  -4   1  46        6.79        3.71     25.38 o 
  -3   1  46       65.28       78.52     26.43 o 
  -2   1  46       12.54       24.53     19.16 o 
  -1   1  46       52.31       75.70     23.65 o 
   0   1  46        4.87       22.12     17.90 o 
   1   1  46       54.07       17.25     19.38 o 
   2   1  46       12.53       14.28     19.02 o 
   3   1  46       64.87       48.30     26.11 o 
  -3   2  46        1.38        6.61     20.80 o 
  -2   2  46       54.03       49.53     21.39 o 
  -1   2  46        9.88       10.02     17.18 o 
   0   2  46        3.85       16.20     18.68 o 
   1   2  46        9.89        4.74     17.78 o 
   2   2  46       55.37       61.45     23.66 o 
   3   2  46        1.40       -9.88     19.16 o 
  -3   3  46       32.97       25.66     30.43 o 
  -2   3  46        1.02      -13.32     18.08 o 
  -1   3  46       48.24       43.04     21.53 o 
   0   3  46        5.82       10.18     18.70 o 
   1   3  46       47.77       33.42     21.38 o 
   2   3  46        1.00       -6.63     31.71 o 
   3   3  46       33.58       28.43     22.09 o 
  -2   4  46       26.01        6.89     20.77 o 
  -1   4  46        1.23        0.93     20.81 o 
   0   4  46       68.06       59.76     24.79 o 
   1   4  46        1.24       -7.06     29.22 o 
   2   4  46       25.49       18.89     36.63 o 
   3   4  46        4.96       17.72     31.07 o 
  -2   5  46        0.59        9.12     32.78 o 
  -1   5  46       33.25       38.50     24.17 o 
   0   5  46        2.43      -18.67     31.07 o 
   1   5  46       31.96       35.70     39.77 o 
   2   5  46        0.61       -0.86     34.35 o 
   1   0  47       15.19       21.60     18.76 o 
   2   0  47        0.29        3.72     18.37 o 
   3   0  47       16.36       18.93     22.49 o 
  -3   1  47        3.39       -5.66     21.26 o 
  -2   1  47        3.38       -0.60     18.42 o 
  -1   1  47       10.80       -1.76     16.51 o 
   0   1  47       87.21       79.41     26.37 o 
   1   1  47       10.83        6.18     17.75 o 
   2   1  47        3.35        5.43     19.76 o 
   3   1  47        3.36        7.34     32.64 o 
  -3   2  47       13.84       13.40     30.57 o 
  -2   2  47        6.09       -8.18     18.12 o 
  -1   2  47        7.56        9.33     18.67 o 
   0   2  47      102.06       97.35     32.60 o 
   1   2  47        7.63       13.80     17.64 o 
   2   2  47        6.13       10.70     19.77 o 
   3   2  47       13.92        9.60     21.05 o 
  -2   3  47        5.86        3.59     19.03 o 
  -1   3  47        2.87       -2.23     19.81 o 
   0   3  47       14.06       11.44     18.68 o 
   1   3  47        2.84       19.88     20.58 o 
   2   3  47        5.70       17.10     32.85 o 
   3   3  47        1.48       10.79     28.26 o 
  -2   4  47        3.58       20.67     22.64 o 
  -1   4  47        2.26        5.71     20.73 o 
   0   4  47        7.61       10.81     20.70 o 
   1   4  47        2.20        2.00     32.43 o 
   2   4  47        3.62       -7.84     34.06 o 
   3   4  47        2.72      -18.46     40.69 o 
  -1   5  47        4.72      -24.52     28.01 o 
   0   5  47       29.99       26.01     37.98 o 
   1   5  47        4.69       21.31     36.27 o 
   0   0  48      285.11      259.62     50.81 o 
   1   0  48       32.79       56.50     21.95 o 
   2   0  48       22.37       19.45     21.16 o 
   3   0  48       60.12       38.20     33.57 o 
  -3   1  48        1.90       -0.50     31.14 o 
  -2   1  48       30.36       30.05     22.25 o 
  -1   1  48       23.45       32.29     20.73 o 
   0   1  48        2.14        6.52     17.65 o 
   1   1  48       23.48       29.29     20.81 o 
   2   1  48       30.04       36.81     22.76 o 
  -3   2  48       24.89       21.45     30.22 o 
  -2   2  48        3.31        8.57     20.34 o 
  -1   2  48       73.97       71.37     23.88 o 
   0   2  48        2.66        7.60     18.50 o 
   1   2  48       74.79       68.84     25.06 o 
   2   2  48        3.38       14.28     21.79 o 
   3   2  48       25.40       10.33     37.27 o 
  -2   3  48       52.36       57.48     25.32 o 
  -1   3  48        7.82       17.64     20.66 o 
   0   3  48       21.21       16.55     19.78 o 
   1   3  48        7.75       -0.59     19.95 o 
   2   3  48       52.10       69.20     41.41 o 
  -2   4  48       18.19       40.84     37.34 o 
  -1   4  48       14.16       20.75     23.02 o 
   0   4  48        1.00       -6.48     19.93 o 
   1   4  48       13.75       44.04     37.70 o 
   2   4  48       18.26       29.43     40.41 o 
  -1   5  48       22.64       15.46     33.85 o 
   1   0  49       45.54       62.30     22.93 o 
   2   0  49        0.04       -4.09     20.04 o 
   3   0  49        4.38       -0.29     29.50 o 
  -3   1  49        9.99       16.25     32.71 o 
  -2   1  49        6.63        5.30     19.58 o 
  -1   1  49       10.89       14.00     19.80 o 
   0   1  49        7.88       -4.80     17.19 o 
   1   1  49       10.80       30.46     21.51 o 
   2   1  49        6.67        3.25     20.95 o 
  -2   2  49        3.60       10.97     21.49 o 
  -1   2  49        6.54       -3.52     18.68 o 
   0   2  49        0.09        8.43     19.05 o 
   1   2  49        6.50       -2.76     19.85 o 
   2   2  49        3.50       12.12     35.42 o 
  -2   3  49        2.61      -29.65     29.65 o 
  -1   3  49        6.63        4.90     20.47 o 
   0   3  49        5.01       -4.42     19.51 o 
   1   3  49        6.79       10.73     22.31 o 
   2   3  49        2.56       16.46     35.56 o 
  -1   4  49        2.73       -2.64     28.86 o 
   0   4  49        1.16       -5.39     21.19 o 
   1   4  49        2.76       -0.64     33.92 o 
  -1   5  49        6.07       -3.99     29.08 o 
   0   0  50      134.99       90.44     35.28 o 
   1   0  50       23.49       40.30     22.84 o 
   2   0  50       12.96        2.57     21.51 o 
   3   0  50       13.13       -2.00     31.07 o 
  -2   1  50       24.73       41.48     33.07 o 
  -1   1  50       46.87       44.90     23.97 o 
   0   1  50       13.05       25.47     21.87 o 
   1   1  50       48.38       37.50     23.20 o 
   2   1  50       24.98       43.92     25.73 o 
  -2   2  50       16.21       15.82     28.51 o 
  -1   2  50       21.07        2.06     20.64 o 
   0   2  50        9.14       -3.45     18.89 o 
   1   2  50       22.21       -2.61     21.10 o 
  -1   3  50       25.82       24.13     22.57 o 
   0   3  50        0.65      -19.58     19.58 o 
   1   3  50       25.96       -1.44     21.40 o 
  -1   4  50        6.56       11.83     32.92 o 
   0   4  50        2.36      -21.17     27.65 o 
   1   0  51       26.67        1.37     21.05 o 
   2   0  51        0.20      -10.90     27.86 o 
  -2   1  51       11.79        3.78     29.15 o 
  -1   1  51       12.56        7.39     20.53 o 
   0   1  51        1.82       -4.32     19.30 o 
   1   1  51       12.48       13.25     20.39 o 
   2   1  51       11.71      -16.46     27.65 o 
  -1   2  51        1.03       -9.18     19.16 o 
   0   2  51       10.74       18.53     21.35 o 
   1   2  51        0.99       -5.50     21.38 o 
  -1   3  51        1.46       -1.14     30.57 o 
   0   3  51        5.53       17.82     31.78 o 
   1   3  51        1.47       -9.62     29.43 o 
   0   4  51        3.41       16.89     30.86 o 
   0   0  52       58.04       59.44     34.71 o 
   1   0  52       13.67        5.76     21.19 o 
   2   0  52       21.54       17.25     33.21 o 
  -1   1  52       25.07       31.95     24.88 o 
   0   1  52        0.59        4.85     19.91 o 
   1   1  52       25.23       18.10     22.03 o 
   2   1  52       21.62       17.39     30.64 o 
  -1   2  52        9.23      -18.74     31.43 o 
   0   2  52       71.50       78.46     39.55 o 
   1   2  52        9.71        9.19     30.43 o 
   0   3  52        2.21       14.40     33.71 o 
   0   4  52       16.33      -15.04     29.79 o 
   1   0  53       20.49        5.27     27.86 o 
   0   1  53        0.85       -2.42     26.58 o 
   1   1  53       10.79       11.97     29.36 o 
   2   1  53        7.62       -1.64     32.50 o 
   0   2  53        3.63      -15.68     31.21 o 
   1   2  53        7.80        1.50     31.78 o 
   0   3  53        0.78      -11.62     31.86 o 
                                                 
